# Supplementary material for: (E)-N′-(5-Bromo-2-methoxy­benzyl­idene)-4-chloro­benzohydrazide
Source: Acta Crystallogr Sect E Struct Rep Online. 2008 Jun 19;64(Pt 7):o1275. doi: 10.1107/S1600536808017911 (PMC2961851; doi:10.1107/S1600536808017911)
Supplement: Supplementary file 1 [file e-64-o1275-sup1.cif]

##############################################################################
###                                                                        ###
###        Electronic paper (Acta Crystallographica Section E)             ###
###                                                                        ###
##############################################################################
#                                                                            #
# This CIF contains the data in a paper accepted for publication in Acta     #
# Crystallographica Section E. It conforms to the requirements of Notes      #
# for Authors for Section E, and has been peer reviewed under the auspices   #
# of the IUCr Commission on Journals.                                        #
#                                                                            #
# Full details of the Crystallographic Information File format               #
# are given in the paper "The Crystallographic Information File (CIF):       #
# a New Standard Archive File for Crystallography" by S. R. Hall, F. H.      #
# Allen and I. D. Brown [Acta Cryst. (1991), A47, 655-685].                  #
#                                                                            #
# The current version of the core CIF dictionary is obtainable from          #
# ftp://ftp.iucr.org/pub/cif_core.dic. The current version number is 2.4.    #
#                                                                            #
# Software is freely available for graphical display of the structure(s) in  #
# this CIF.  For information consult the CIF home page http://www.iucr.org/  #
# cif/home.html                                                              #
#                                                                            #
# This file may be used for bona fide research purposes within the           #
# scientific community so long as proper attribution is given to the journal # 
# article from which it was obtained.                                        #
#                                                                            #
##############################################################################
                                             
data_global
_audit_creation_method     'form.cif (version 2.0)'
_journal_data_validation_number     ?
_journal_date_recd_electronic     2008-06-08
_journal_date_accepted     2008-06-12
_journal_name_full     'Acta Crystallographica, Section E'
_journal_year     2008
_journal_volume     64
_journal_issue      7
_journal_page_first     o1275
_journal_page_last     o1275
_journal_paper_category     QO
_journal_coeditor_code     SJ2515
_publ_contact_author_name     'Hong-Wei Lin'
_publ_contact_author_address
;
Department of Chemistry
Huaihua University
Huaihua 418008
People's Republic of China
;
_publ_contact_author_email     linhongwei1968@126.com
_publ_contact_author_fax     ?
_publ_contact_author_phone     ?
_publ_section_title
;
(<i>E</i>)-N'-(5-Bromo-2-methoxybenzylidene)-4-chlorobenzohydrazide
;
loop_
    _publ_author_name
    _publ_author_address
    'Hong-Wei Lin'
;
Department of Chemistry
Huaihua University
Huaihua 418008
People's Republic of China
;
data_I
_audit_creation_method     SHELXL-97
_chemical_name_systematic
;
(E)-N'-(5-Bromo-2-methoxybenzylidene)-4-chlorobenzohydrazide
;
_chemical_name_common     ?
_chemical_formula_moiety     'C15 H12 Br Cl N2 O2'
_chemical_formula_sum     'C15 H12 Br Cl N2 O2'
_chemical_formula_iupac     'C15 H12 Br Cl N2 O2'
_chemical_formula_weight     367.63
_chemical_melting_point     ?
_symmetry_cell_setting     Triclinic
_symmetry_space_group_name_H-M     'P -1'
_symmetry_space_group_name_Hall     '-P 1'
loop_
    _symmetry_equiv_pos_as_xyz
    'x, y, z'
    '-x, -y, -z'
_cell_length_a     7.636(3)
_cell_length_b     9.837(4)
_cell_length_c     20.524(8)
_cell_angle_alpha     82.045(5)
_cell_angle_beta     83.660(6)
_cell_angle_gamma     87.573(5)
_cell_volume     1516.9(10)
_cell_formula_units_Z     4
_cell_measurement_reflns_used     2115
_cell_measurement_theta_min     2.4
_cell_measurement_theta_max     24.5
_cell_measurement_temperature     298(2)
_exptl_crystal_description     'cut from a needle'
_exptl_crystal_colour     Colorless
_exptl_crystal_size_max     0.20
_exptl_crystal_size_mid     0.20
_exptl_crystal_size_min     0.18
_exptl_crystal_density_diffrn     1.610
_exptl_crystal_density_meas     ?
_exptl_crystal_density_method     'not measured'
_exptl_crystal_F_000     736
_exptl_absorpt_coefficient_mu     2.891
_exptl_absorpt_correction_type     multi-scan
_exptl_absorpt_process_details     '(SADABS; Bruker, 2000)'
_exptl_absorpt_correction_T_min     0.5956
_exptl_absorpt_correction_T_max     0.6242
_exptl_special_details
;
;
_diffrn_ambient_temperature     298(2)
_diffrn_radiation_type     MoK\a
_diffrn_radiation_wavelength     0.71073
_diffrn_radiation_source     'fine-focus sealed tube'
_diffrn_radiation_monochromator     graphite
_diffrn_measurement_device_type     'Bruker SMART APEX CCD area-detector'
_diffrn_measurement_method     \w
_diffrn_detector_area_resol_mean     ?
_diffrn_reflns_number     8876
_diffrn_reflns_av_R_equivalents     0.0266
_diffrn_reflns_av_sigmaI/netI     0.0717
_diffrn_reflns_theta_min     2.02
_diffrn_reflns_theta_max     27.00
_diffrn_reflns_theta_full     27.00
_diffrn_measured_fraction_theta_max     0.965
_diffrn_measured_fraction_theta_full     0.965
_diffrn_reflns_limit_h_min     -9
_diffrn_reflns_limit_h_max     8
_diffrn_reflns_limit_k_min     -12
_diffrn_reflns_limit_k_max     12
_diffrn_reflns_limit_l_min     -22
_diffrn_reflns_limit_l_max     26
_diffrn_standards_number     0
_diffrn_standards_interval_count     ?
_diffrn_standards_interval_time     ?
_diffrn_standards_decay_%     ?
_refine_special_details
;
Refinement of <i>F</i>^2^ against ALL reflections. The weighted <i>R</i>-factor
<i>wR</i> and goodness of fit <i>S</i> are based on <i>F</i>^2^, conventional
<i>R</i>-factors <i>R</i> are based on <i>F</i>, with <i>F</i> set to zero for
negative <i>F</i>^2^. The threshold expression of <i>F</i>^2^ >
\s(<i>F</i>^2^) is used only for calculating <i>R</i>-factors(gt) <i>etc</i>.
and is not relevant to the choice of reflections for refinement.
<i>R</i>-factors based on <i>F</i>^2^ are statistically about twice as large
as those based on <i>F</i>, and <i>R</i>- factors based on ALL data will be
even larger.
;
_reflns_number_total     6405
_reflns_number_gt     3536
_reflns_threshold_expression     I>2\s(I)
_refine_ls_structure_factor_coef     Fsqd
_refine_ls_matrix_type     full
_refine_ls_R_factor_all     0.1082
_refine_ls_R_factor_gt     0.0503
_refine_ls_wR_factor_gt     0.1172
_refine_ls_wR_factor_ref     0.1411
_refine_ls_goodness_of_fit_ref     1.024
_refine_ls_restrained_S_all     1.024
_refine_ls_number_reflns     6405
_refine_ls_number_parameters     387
_refine_ls_number_restraints     2
_refine_ls_hydrogen_treatment     mixed
_refine_ls_weighting_scheme     calc
_refine_ls_weighting_details
         'calc w=1/[\s^2^(Fo^2^)+(0.0616P)^2^+0.0769P] where P=(Fo^2^+2Fc^2^)/3'
_atom_sites_solution_hydrogens     geom
_atom_sites_solution_primary     direct
_atom_sites_solution_secondary     difmap
_refine_ls_shift/su_max     0.001
_refine_ls_shift/su_max_lt     0.001
_refine_ls_shift/su_mean     0.000
_refine_diff_density_max     0.528
_refine_diff_density_min     -0.644
_refine_ls_extinction_method     none
_refine_ls_extinction_coef     ?
loop_
    _atom_type_symbol
    _atom_type_description
    _atom_type_scat_dispersion_real
    _atom_type_scat_dispersion_imag
    _atom_type_scat_source
    'C' 'C' 0.0033 0.0016
                         'International Tables Vol C Tables 4.2.6.8 and 6.1.1.4'
    'H' 'H' 0.0000 0.0000
                         'International Tables Vol C Tables 4.2.6.8 and 6.1.1.4'
    'N' 'N' 0.0061 0.0033
                         'International Tables Vol C Tables 4.2.6.8 and 6.1.1.4'
    'O' 'O' 0.0106 0.0060
                         'International Tables Vol C Tables 4.2.6.8 and 6.1.1.4'
    'Cl' 'Cl' 0.1484 0.1585
                         'International Tables Vol C Tables 4.2.6.8 and 6.1.1.4'
    'Br' 'Br' -0.2901 2.4595
                         'International Tables Vol C Tables 4.2.6.8 and 6.1.1.4'
_computing_data_collection     'SMART (Bruker, 2000)'
_computing_cell_refinement     'SAINT (Bruker, 2000)'
_computing_data_reduction     'SAINT (Bruker, 2000)'
_computing_structure_solution     'SHELXTL (Sheldrick, 2008)'
_computing_structure_refinement     'SHELXTL (Sheldrick, 2008)'
_computing_molecular_graphics     'SHELXTL (Sheldrick, 2008)'
_computing_publication_material     'SHELXTL (Sheldrick, 2008)'
loop_
    _atom_site_type_symbol
    _atom_site_label
    _atom_site_fract_x
    _atom_site_fract_y
    _atom_site_fract_z
    _atom_site_U_iso_or_equiv
    _atom_site_adp_type
    _atom_site_calc_flag
    _atom_site_refinement_flags
    _atom_site_occupancy
    _atom_site_disorder_assembly
    _atom_site_disorder_group
    Br Br1 -0.26007(7) 0.58987(6) 0.37080(3) 0.0799(2) Uani d . 1 . .
    Br Br2 0.70280(8) -0.20259(6) 0.50498(3) 0.0802(2) Uani d . 1 . .
    Cl Cl1 1.33371(15) 0.53500(15) 0.06070(7) 0.0791(4) Uani d . 1 . .
    Cl Cl2 0.17724(17) 0.08183(14) 1.11711(6) 0.0720(4) Uani d . 1 . .
    O O1 0.0684(3) 0.0824(3) 0.26908(15) 0.0538(8) Uani d . 1 . .
    O O2 0.5295(4) 0.6554(3) 0.20845(15) 0.0540(8) Uani d . 1 . .
    O O3 0.7291(4) 0.3334(3) 0.61136(16) 0.0647(9) Uani d . 1 . .
    O O4 0.3751(4) -0.1646(3) 0.83186(14) 0.0564(8) Uani d . 1 . .
    N N1 0.3455(4) 0.4277(3) 0.24230(16) 0.0396(8) Uani d . 1 . .
    N N2 0.5140(4) 0.4259(3) 0.21166(16) 0.0381(8) Uani d D 1 . .
    N N3 0.5078(4) 0.0226(3) 0.73272(16) 0.0391(8) Uani d . 1 . .
    N N4 0.4450(4) 0.0552(3) 0.79436(15) 0.0366(7) Uani d D 1 . .
    C C1 0.0856(5) 0.3112(4) 0.28578(18) 0.0393(9) Uani d . 1 . .
    C C2 -0.0160(5) 0.1942(4) 0.29267(19) 0.0428(10) Uani d . 1 . .
    C C3 -0.1897(5) 0.1970(5) 0.3207(2) 0.0530(11) Uani d . 1 . .
    H H3 -0.2577 0.1198 0.3235 0.064 Uiso calc R 1 . .
    C C4 -0.2615(6) 0.3127(5) 0.3442(2) 0.0562(12) Uani d . 1 . .
    H H4 -0.3773 0.3139 0.3637 0.067 Uiso calc R 1 . .
    C C5 -0.1607(6) 0.4277(4) 0.3388(2) 0.0491(11) Uani d . 1 . .
    C C6 0.0089(5) 0.4277(4) 0.3099(2) 0.0450(10) Uani d . 1 . .
    H H6 0.0742 0.5066 0.3063 0.054 Uiso calc R 1 . .
    C C7 -0.0205(6) -0.0445(4) 0.2809(3) 0.0658(14) Uani d . 1 . .
    H H7A -0.0422 -0.0726 0.3277 0.099 Uiso calc R 1 . .
    H H7B 0.0514 -0.1132 0.2609 0.099 Uiso calc R 1 . .
    H H7C -0.1306 -0.0331 0.2620 0.099 Uiso calc R 1 . .
    C C8 0.2686(5) 0.3138(4) 0.25389(18) 0.0386(9) Uani d . 1 . .
    H H8 0.3261 0.2338 0.2426 0.046 Uiso calc R 1 . .
    C C9 0.5984(5) 0.5460(4) 0.19608(19) 0.0387(9) Uani d . 1 . .
    C C10 0.7809(5) 0.5382(4) 0.16255(19) 0.0380(9) Uani d . 1 . .
    C C11 0.8303(6) 0.4472(4) 0.1180(2) 0.0543(12) Uani d . 1 . .
    H H11 0.7496 0.3855 0.1094 0.065 Uiso calc R 1 . .
    C C12 1.0006(6) 0.4474(4) 0.0860(2) 0.0619(13) Uani d . 1 . .
    H H12 1.0331 0.3881 0.0549 0.074 Uiso calc R 1 . .
    C C13 1.1199(5) 0.5355(4) 0.1006(2) 0.0503(11) Uani d . 1 . .
    C C14 1.0735(6) 0.6255(4) 0.1447(2) 0.0519(11) Uani d . 1 . .
    H H14 1.1560 0.6848 0.1542 0.062 Uiso calc R 1 . .
    C C15 0.9042(5) 0.6280(4) 0.1750(2) 0.0470(10) Uani d . 1 . .
    H H15 0.8718 0.6909 0.2044 0.056 Uiso calc R 1 . .
    C C16 0.6500(5) 0.1030(4) 0.62592(19) 0.0388(9) Uani d . 1 . .
    C C17 0.7266(5) 0.2153(4) 0.5841(2) 0.0480(10) Uani d . 1 . .
    C C18 0.7957(6) 0.1997(5) 0.5206(2) 0.0634(13) Uani d . 1 . .
    H H18 0.8470 0.2738 0.4931 0.076 Uiso calc R 1 . .
    C C19 0.7896(6) 0.0768(5) 0.4976(2) 0.0650(13) Uani d . 1 . .
    H H19 0.8363 0.0673 0.4546 0.078 Uiso calc R 1 . .
    C C20 0.7141(5) -0.0335(5) 0.5381(2) 0.0530(11) Uani d . 1 . .
    C C21 0.6451(5) -0.0205(4) 0.6024(2) 0.0455(10) Uani d . 1 . .
    H H21 0.5954 -0.0957 0.6295 0.055 Uiso calc R 1 . .
    C C22 0.7650(8) 0.4582(5) 0.5692(3) 0.0902(19) Uani d . 1 . .
    H H22A 0.8828 0.4539 0.5477 0.135 Uiso calc R 1 . .
    H H22B 0.7535 0.5332 0.5949 0.135 Uiso calc R 1 . .
    H H22C 0.6829 0.4721 0.5365 0.135 Uiso calc R 1 . .
    C C23 0.5758(5) 0.1230(4) 0.69281(19) 0.0390(9) Uani d . 1 . .
    H H23 0.5779 0.2091 0.7065 0.047 Uiso calc R 1 . .
    C C24 0.3841(5) -0.0456(4) 0.8418(2) 0.0394(9) Uani d . 1 . .
    C C25 0.3300(5) -0.0040(4) 0.90879(19) 0.0356(9) Uani d . 1 . .
    C C26 0.2364(5) -0.0993(4) 0.9552(2) 0.0505(11) Uani d . 1 . .
    H H26 0.2062 -0.1820 0.9429 0.061 Uiso calc R 1 . .
    C C27 0.1892(6) -0.0726(5) 1.0180(2) 0.0565(12) Uani d . 1 . .
    H H27 0.1274 -0.1369 1.0485 0.068 Uiso calc R 1 . .
    C C28 0.2331(5) 0.0499(4) 1.0362(2) 0.0463(10) Uani d . 1 . .
    C C29 0.3231(5) 0.1459(4) 0.9917(2) 0.0514(11) Uani d . 1 . .
    H H29 0.3519 0.2287 1.0044 0.062 Uiso calc R 1 . .
    C C30 0.3706(5) 0.1186(4) 0.9278(2) 0.0455(10) Uani d . 1 . .
    H H30 0.4307 0.1838 0.8973 0.055 Uiso calc R 1 . .
    H H2 0.563(5) 0.345(2) 0.203(2) 0.080 Uiso d D 1 . .
    H H4A 0.440(6) 0.1421(19) 0.803(2) 0.080 Uiso d D 1 . .
loop_
    _atom_site_aniso_label
    _atom_site_aniso_U_11
    _atom_site_aniso_U_22
    _atom_site_aniso_U_33
    _atom_site_aniso_U_12
    _atom_site_aniso_U_13
    _atom_site_aniso_U_23
    Br1 0.0826(4) 0.0853(4) 0.0695(4) 0.0282(3) 0.0066(3) -0.0234(3)
    Br2 0.1092(5) 0.0691(4) 0.0665(4) 0.0134(3) -0.0071(3) -0.0312(3)
    Cl1 0.0522(7) 0.1017(10) 0.0773(10) -0.0086(7) 0.0133(6) -0.0042(8)
    Cl2 0.0843(9) 0.0966(10) 0.0361(7) 0.0092(7) -0.0019(6) -0.0191(6)
    O1 0.0520(17) 0.0475(17) 0.063(2) -0.0136(14) 0.0019(14) -0.0123(15)
    O2 0.0693(19) 0.0282(15) 0.062(2) -0.0032(14) 0.0134(15) -0.0118(14)
    O3 0.089(2) 0.0479(19) 0.053(2) -0.0178(16) -0.0013(16) 0.0053(16)
    O4 0.089(2) 0.0272(15) 0.0509(19) -0.0125(14) 0.0168(15) -0.0122(13)
    N1 0.0406(19) 0.0320(18) 0.045(2) -0.0011(14) 0.0018(15) -0.0057(15)
    N2 0.0409(19) 0.0267(17) 0.045(2) -0.0022(14) 0.0031(15) -0.0049(15)
    N3 0.0456(19) 0.0354(17) 0.0360(19) -0.0010(15) 0.0004(15) -0.0079(15)
    N4 0.0527(19) 0.0285(16) 0.0277(18) -0.0052(15) 0.0038(14) -0.0055(15)
    C1 0.044(2) 0.046(2) 0.026(2) -0.0040(19) 0.0002(17) -0.0007(18)
    C2 0.050(2) 0.049(3) 0.030(2) -0.004(2) -0.0038(18) -0.0053(19)
    C3 0.047(3) 0.063(3) 0.046(3) -0.014(2) 0.003(2) -0.001(2)
    C4 0.043(2) 0.086(4) 0.037(3) -0.001(2) 0.0058(19) -0.005(2)
    C5 0.052(3) 0.060(3) 0.034(2) 0.010(2) -0.0023(19) -0.008(2)
    C6 0.049(2) 0.047(2) 0.038(2) -0.0004(19) -0.0029(19) -0.005(2)
    C7 0.067(3) 0.048(3) 0.085(4) -0.017(2) -0.015(3) -0.009(3)
    C8 0.048(2) 0.033(2) 0.035(2) 0.0020(18) -0.0023(18) -0.0068(18)
    C9 0.053(2) 0.030(2) 0.033(2) -0.0063(18) 0.0004(18) -0.0085(17)
    C10 0.049(2) 0.0258(19) 0.037(2) -0.0038(17) -0.0020(18) 0.0001(17)
    C11 0.058(3) 0.039(2) 0.066(3) -0.015(2) 0.011(2) -0.016(2)
    C12 0.070(3) 0.046(3) 0.068(3) -0.009(2) 0.018(2) -0.020(2)
    C13 0.050(3) 0.047(3) 0.049(3) -0.005(2) 0.004(2) 0.007(2)
    C14 0.056(3) 0.053(3) 0.046(3) -0.020(2) -0.008(2) 0.002(2)
    C15 0.061(3) 0.041(2) 0.040(3) -0.010(2) -0.002(2) -0.0085(19)
    C16 0.041(2) 0.043(2) 0.031(2) -0.0017(18) -0.0017(17) -0.0009(19)
    C17 0.054(3) 0.043(2) 0.046(3) -0.001(2) -0.004(2) -0.002(2)
    C18 0.072(3) 0.062(3) 0.047(3) -0.002(2) 0.010(2) 0.011(3)
    C19 0.077(3) 0.074(4) 0.037(3) 0.007(3) 0.010(2) -0.002(3)
    C20 0.055(3) 0.058(3) 0.046(3) 0.007(2) -0.004(2) -0.014(2)
    C21 0.049(2) 0.045(2) 0.042(3) 0.0040(19) -0.0046(19) -0.005(2)
    C22 0.129(5) 0.054(3) 0.085(4) -0.028(3) -0.029(4) 0.023(3)
    C23 0.045(2) 0.034(2) 0.039(2) -0.0010(18) -0.0025(18) -0.0088(19)
    C24 0.042(2) 0.029(2) 0.047(3) -0.0009(17) -0.0016(18) -0.0052(19)
    C25 0.039(2) 0.034(2) 0.034(2) 0.0023(16) -0.0053(17) -0.0058(18)
    C26 0.064(3) 0.036(2) 0.050(3) -0.010(2) 0.006(2) -0.006(2)
    C27 0.070(3) 0.050(3) 0.045(3) -0.001(2) 0.007(2) 0.003(2)
    C28 0.053(2) 0.055(3) 0.030(2) 0.009(2) -0.0051(19) -0.007(2)
    C29 0.064(3) 0.043(2) 0.050(3) -0.001(2) -0.006(2) -0.019(2)
    C30 0.064(3) 0.035(2) 0.036(2) -0.0056(19) 0.0026(19) -0.0056(18)
_geom_special_details
;
All e.s.d.'s (except the e.s.d. in the dihedral angle between two l.s. planes)
are estimated using the full covariance matrix. The cell e.s.d.'s are taken
into account individually in the estimation of e.s.d.'s in distances, angles
and torsion angles; correlations between e.s.d.'s in cell parameters are only
used when they are defined by crystal symmetry. An approximate (isotropic)
treatment of cell e.s.d.'s is used for estimating e.s.d.'s involving l.s.
planes.
;
loop_
    _geom_bond_atom_site_label_1
    _geom_bond_atom_site_label_2
    _geom_bond_site_symmetry_2
    _geom_bond_distance
    _geom_bond_publ_flag
    Br1 C5 . 1.905(4) ?
    Br2 C20 . 1.891(5) ?
    Cl1 C13 . 1.744(4) ?
    Cl2 C28 . 1.736(4) ?
    O1 C2 . 1.371(5) ?
    O1 C7 . 1.424(5) ?
    O2 C9 . 1.224(4) ?
    O3 C17 . 1.359(5) ?
    O3 C22 . 1.419(5) ?
    O4 C24 . 1.222(4) ?
    N1 C8 . 1.268(4) ?
    N1 N2 . 1.369(4) ?
    N2 C9 . 1.352(5) ?
    N2 H2 . 0.894(10) ?
    N3 C23 . 1.281(5) ?
    N3 N4 . 1.378(4) ?
    N4 C24 . 1.349(5) ?
    N4 H4A . 0.893(10) ?
    C1 C6 . 1.393(5) ?
    C1 C2 . 1.397(5) ?
    C1 C8 . 1.475(5) ?
    C2 C3 . 1.387(5) ?
    C3 C4 . 1.367(6) ?
    C3 H3 . 0.9300 ?
    C4 C5 . 1.380(6) ?
    C4 H4 . 0.9300 ?
    C5 C6 . 1.363(5) ?
    C6 H6 . 0.9300 ?
    C7 H7A . 0.9600 ?
    C7 H7B . 0.9600 ?
    C7 H7C . 0.9600 ?
    C8 H8 . 0.9300 ?
    C9 C10 . 1.488(5) ?
    C10 C11 . 1.378(6) ?
    C10 C15 . 1.386(5) ?
    C11 C12 . 1.390(6) ?
    C11 H11 . 0.9300 ?
    C12 C13 . 1.367(6) ?
    C12 H12 . 0.9300 ?
    C13 C14 . 1.362(6) ?
    C14 C15 . 1.372(6) ?
    C14 H14 . 0.9300 ?
    C15 H15 . 0.9300 ?
    C16 C21 . 1.372(5) ?
    C16 C17 . 1.407(5) ?
    C16 C23 . 1.462(5) ?
    C17 C18 . 1.379(6) ?
    C18 C19 . 1.361(7) ?
    C18 H18 . 0.9300 ?
    C19 C20 . 1.378(6) ?
    C19 H19 . 0.9300 ?
    C20 C21 . 1.385(6) ?
    C21 H21 . 0.9300 ?
    C22 H22A . 0.9600 ?
    C22 H22B . 0.9600 ?
    C22 H22C . 0.9600 ?
    C23 H23 . 0.9300 ?
    C24 C25 . 1.498(5) ?
    C25 C30 . 1.376(5) ?
    C25 C26 . 1.399(5) ?
    C26 C27 . 1.356(6) ?
    C26 H26 . 0.9300 ?
    C27 C28 . 1.375(6) ?
    C27 H27 . 0.9300 ?
    C28 C29 . 1.370(6) ?
    C29 C30 . 1.382(6) ?
    C29 H29 . 0.9300 ?
    C30 H30 . 0.9300 ?
loop_
    _geom_angle_atom_site_label_1
    _geom_angle_atom_site_label_2
    _geom_angle_atom_site_label_3
    _geom_angle_site_symmetry_1
    _geom_angle_site_symmetry_3
    _geom_angle
    _geom_angle_publ_flag
    C2 O1 C7 . . 118.0(3) ?
    C17 O3 C22 . . 119.0(4) ?
    C8 N1 N2 . . 116.5(3) ?
    C9 N2 N1 . . 118.4(3) ?
    C9 N2 H2 . . 123(3) ?
    N1 N2 H2 . . 118(3) ?
    C23 N3 N4 . . 114.4(3) ?
    C24 N4 N3 . . 119.1(3) ?
    C24 N4 H4A . . 120(3) ?
    N3 N4 H4A . . 121(3) ?
    C6 C1 C2 . . 118.0(4) ?
    C6 C1 C8 . . 120.1(3) ?
    C2 C1 C8 . . 122.0(4) ?
    O1 C2 C3 . . 124.6(4) ?
    O1 C2 C1 . . 115.0(3) ?
    C3 C2 C1 . . 120.4(4) ?
    C4 C3 C2 . . 120.4(4) ?
    C4 C3 H3 . . 119.8 ?
    C2 C3 H3 . . 119.8 ?
    C3 C4 C5 . . 119.5(4) ?
    C3 C4 H4 . . 120.3 ?
    C5 C4 H4 . . 120.3 ?
    C6 C5 C4 . . 120.9(4) ?
    C6 C5 Br1 . . 119.3(3) ?
    C4 C5 Br1 . . 119.8(3) ?
    C5 C6 C1 . . 120.9(4) ?
    C5 C6 H6 . . 119.6 ?
    C1 C6 H6 . . 119.6 ?
    O1 C7 H7A . . 109.5 ?
    O1 C7 H7B . . 109.5 ?
    H7A C7 H7B . . 109.5 ?
    O1 C7 H7C . . 109.5 ?
    H7A C7 H7C . . 109.5 ?
    H7B C7 H7C . . 109.5 ?
    N1 C8 C1 . . 118.4(3) ?
    N1 C8 H8 . . 120.8 ?
    C1 C8 H8 . . 120.8 ?
    O2 C9 N2 . . 122.3(4) ?
    O2 C9 C10 . . 121.5(3) ?
    N2 C9 C10 . . 116.2(3) ?
    C11 C10 C15 . . 118.8(4) ?
    C11 C10 C9 . . 122.3(3) ?
    C15 C10 C9 . . 118.9(4) ?
    C10 C11 C12 . . 120.2(4) ?
    C10 C11 H11 . . 119.9 ?
    C12 C11 H11 . . 119.9 ?
    C13 C12 C11 . . 119.5(4) ?
    C13 C12 H12 . . 120.3 ?
    C11 C12 H12 . . 120.3 ?
    C14 C13 C12 . . 121.1(4) ?
    C14 C13 Cl1 . . 119.4(3) ?
    C12 C13 Cl1 . . 119.4(4) ?
    C13 C14 C15 . . 119.5(4) ?
    C13 C14 H14 . . 120.3 ?
    C15 C14 H14 . . 120.3 ?
    C14 C15 C10 . . 121.0(4) ?
    C14 C15 H15 . . 119.5 ?
    C10 C15 H15 . . 119.5 ?
    C21 C16 C17 . . 119.1(4) ?
    C21 C16 C23 . . 122.3(4) ?
    C17 C16 C23 . . 118.6(4) ?
    O3 C17 C18 . . 124.6(4) ?
    O3 C17 C16 . . 115.6(4) ?
    C18 C17 C16 . . 119.8(4) ?
    C19 C18 C17 . . 120.7(4) ?
    C19 C18 H18 . . 119.7 ?
    C17 C18 H18 . . 119.7 ?
    C18 C19 C20 . . 119.9(5) ?
    C18 C19 H19 . . 120.1 ?
    C20 C19 H19 . . 120.1 ?
    C19 C20 C21 . . 120.5(4) ?
    C19 C20 Br2 . . 119.4(4) ?
    C21 C20 Br2 . . 120.1(3) ?
    C16 C21 C20 . . 120.1(4) ?
    C16 C21 H21 . . 119.9 ?
    C20 C21 H21 . . 119.9 ?
    O3 C22 H22A . . 109.5 ?
    O3 C22 H22B . . 109.5 ?
    H22A C22 H22B . . 109.5 ?
    O3 C22 H22C . . 109.5 ?
    H22A C22 H22C . . 109.5 ?
    H22B C22 H22C . . 109.5 ?
    N3 C23 C16 . . 120.4(4) ?
    N3 C23 H23 . . 119.8 ?
    C16 C23 H23 . . 119.8 ?
    O4 C24 N4 . . 122.8(4) ?
    O4 C24 C25 . . 121.2(3) ?
    N4 C24 C25 . . 116.0(3) ?
    C30 C25 C26 . . 118.5(4) ?
    C30 C25 C24 . . 124.5(3) ?
    C26 C25 C24 . . 117.0(3) ?
    C27 C26 C25 . . 120.9(4) ?
    C27 C26 H26 . . 119.6 ?
    C25 C26 H26 . . 119.6 ?
    C26 C27 C28 . . 119.7(4) ?
    C26 C27 H27 . . 120.1 ?
    C28 C27 H27 . . 120.1 ?
    C29 C28 C27 . . 120.9(4) ?
    C29 C28 Cl2 . . 119.6(4) ?
    C27 C28 Cl2 . . 119.6(3) ?
    C28 C29 C30 . . 119.3(4) ?
    C28 C29 H29 . . 120.4 ?
    C30 C29 H29 . . 120.4 ?
    C25 C30 C29 . . 120.8(4) ?
    C25 C30 H30 . . 119.6 ?
    C29 C30 H30 . . 119.6 ?
loop_
    _geom_hbond_atom_site_label_D
    _geom_hbond_atom_site_label_H
    _geom_hbond_atom_site_label_A
    _geom_hbond_site_symmetry_A
    _geom_hbond_distance_DH
    _geom_hbond_distance_HA
    _geom_hbond_distance_DA
    _geom_hbond_angle_DHA
    N2 H2 O4 2_656 0.894(10) 2.026(16) 2.900(4) 165(4)
    N4 H4A O2 2_666 0.893(10) 1.994(18) 2.854(4) 161(4)
