# Supplementary material for: (E)-N′-(5-Bromo-2-methoxy­benzyl­idene)-4-chloro­benzohydrazide
Source: Acta Crystallogr Sect E Struct Rep Online. 2008 Jun 19;64(Pt 7):o1275. doi: 10.1107/S1600536808017911 (PMC2961851; doi:10.1107/S1600536808017911)
Supplement: Supplementary file 2 [file e-64-o1275-Isup2.hkl]

# 
# h,k,l, Fc-squared, Fo-squared, sigma(Fo-squared) and status flag 
# 
data_I
_shelx_title ' 20080522b_0m in P-1' 
_shelx_refln_list_code          4 
_shelx_F_calc_maximum      242.76 
_exptl_crystal_F_000       736.00 
_reflns_d_resolution_high  0.7828 
 
loop_ 
 _symmetry_equiv_pos_as_xyz 
 'x, y, z' 
 '-x, -y, -z' 
 
_cell_length_a     7.6356 
_cell_length_b     9.8373 
_cell_length_c    20.5241 
_cell_angle_alpha  82.045 
_cell_angle_beta   83.660 
_cell_angle_gamma  87.573 
 
_shelx_F_squared_multiplier     1.000 
 
loop_ 
 _refln_index_h 
 _refln_index_k 
 _refln_index_l 
 _refln_F_squared_calc 
 _refln_F_squared_meas 
 _refln_F_squared_sigma 
 _refln_observed_status 
   1   0   0     1215.44     1332.57     47.15 o 
   2   0   0    23707.26    25126.97    594.10 o 
   3   0   0     2924.88     2917.79     72.35 o 
   4   0   0     2071.44     2018.51     52.34 o 
   5   0   0      333.84      326.85     14.37 o 
   6   0   0       32.92       14.67     14.18 o 
   7   0   0        4.78       34.64     19.60 o 
   8   0   0        8.78       20.89     22.62 o 
   9   0   0        0.15       -8.63     22.99 o 
  -9   1   0        6.86       26.38     25.39 o 
  -8   1   0       50.54       35.13     20.83 o 
  -7   1   0       40.90       35.75     19.48 o 
  -6   1   0       65.53       67.86     18.00 o 
  -5   1   0     1088.24     1184.95     51.59 o 
  -4   1   0      183.67      220.36     10.01 o 
  -3   1   0      900.40      842.50     34.58 o 
  -2   1   0       80.41       87.52      7.70 o 
  -1   1   0      331.91      292.03     12.20 o 
   0   1   0       37.38       49.99      4.25 o 
   1   1   0     5896.31     5850.38    280.04 o 
   2   1   0     2107.51     2032.61     50.81 o 
   3   1   0       69.31       71.49      6.20 o 
   4   1   0     3327.87     3232.82     81.50 o 
   5   1   0       70.29       71.81      9.27 o 
   6   1   0      560.29      593.98     35.63 o 
   7   1   0       12.01        5.79     18.80 o 
   8   1   0       57.61       36.00     22.25 o 
   9   1   0        2.13       20.09     24.10 o 
  -9   2   0        0.46       24.35     24.16 o 
  -8   2   0       23.03        9.25     21.51 o 
  -7   2   0       45.04       49.86     20.15 o 
  -6   2   0       22.77       18.68     16.21 o 
  -5   2   0       83.28       90.36     15.10 o 
  -4   2   0       71.17       54.61     11.16 o 
  -3   2   0        7.73       13.19      7.77 o 
  -2   2   0      486.01      584.43     24.59 o 
  -1   2   0      118.74      130.30      5.35 o 
   0   2   0    12957.81    13923.92    473.80 o 
   1   2   0       40.69       41.05      2.62 o 
   2   2   0        5.81       10.00      7.40 o 
   3   2   0      643.01      608.33     19.30 o 
   4   2   0      650.88      616.49     20.81 o 
   5   2   0     1092.19     1054.14     32.27 o 
   6   2   0      490.19      470.57     20.97 o 
   7   2   0      621.96      537.40     36.37 o 
   8   2   0        2.68      -22.25     18.37 o 
   9   2   0       44.84       61.14     27.18 o 
  -9   3   0        0.43       -0.49     22.13 o 
  -8   3   0       90.03       83.02     25.33 o 
  -7   3   0      212.93      228.42     25.58 o 
  -6   3   0       71.41       60.83     18.12 o 
  -5   3   0      478.84      465.47     27.80 o 
  -4   3   0       46.49       56.95     12.70 o 
  -3   3   0     3062.74     2994.21    105.83 o 
  -2   3   0     2748.70     2782.44     70.79 o 
  -1   3   0     1219.99     1225.58     40.03 o 
   0   3   0     1873.47     1861.65     67.74 o 
   1   3   0      309.93      327.83      8.90 o 
   2   3   0      633.15      688.77     16.13 o 
   3   3   0      476.38      486.33     17.23 o 
   4   3   0      583.31      539.94     19.61 o 
   5   3   0     1214.68     1078.94     33.47 o 
   6   3   0      450.34      470.42     21.67 o 
   7   3   0       11.72       -5.05     16.27 o 
   8   3   0        0.05       -0.12     21.33 o 
   9   3   0       33.80       60.90     26.50 o 
  -9   4   0        0.46        5.49     25.02 o 
  -8   4   0       49.80       38.21     23.79 o 
  -7   4   0      154.08      147.49     23.48 o 
  -6   4   0      515.32      517.06     34.15 o 
  -5   4   0      463.51      462.39     29.22 o 
  -4   4   0     1402.19     1311.67     53.93 o 
  -3   4   0     5035.31     4843.96    166.91 o 
  -2   4   0     2586.81     2453.59    105.18 o 
  -1   4   0     1472.74     1368.33     36.08 o 
   0   4   0      698.88      724.69     21.31 o 
   1   4   0      240.10      178.80     18.74 o 
   2   4   0     2615.58     2927.18     58.56 o 
   3   4   0     1216.86     1244.55     35.70 o 
   4   4   0      321.04      287.70     15.41 o 
   5   4   0       21.85       16.75     10.08 o 
   6   4   0      102.48       93.62     18.31 o 
   7   4   0       99.54       85.29     13.90 o 
   8   4   0        9.12      -14.85     20.96 o 
   9   4   0        9.43      -31.80     21.20 o 
  -8   5   0       79.02       96.95     26.32 o 
  -7   5   0        8.77       -8.57     19.05 o 
  -6   5   0       15.06        4.01     14.92 o 
  -5   5   0       32.05       50.05     15.90 o 
  -4   5   0     1215.60     1184.77     50.17 o 
  -3   5   0      457.42      461.90     25.09 o 
  -2   5   0     1869.10     1750.31     63.76 o 
  -1   5   0        7.47        6.03      5.53 o 
   0   5   0     2704.81     2552.45     64.30 o 
   1   5   0      952.07      943.20     27.18 o 
   2   5   0      217.16      186.81      8.58 o 
   3   5   0      860.23      821.78     35.69 o 
   4   5   0      468.67      496.16     20.99 o 
   5   5   0      822.42      738.75     39.79 o 
   6   5   0        0.41        8.99     12.25 o 
   7   5   0       82.03       81.39     14.86 o 
   8   5   0        3.99       30.14     21.76 o 
  -8   6   0       11.99       13.24     17.77 o 
  -7   6   0        1.12        8.88     20.40 o 
  -6   6   0       79.13       70.26     19.85 o 
  -5   6   0       45.99       58.68     16.46 o 
  -4   6   0        0.39       21.45     13.01 o 
  -3   6   0        8.59        8.01     10.54 o 
  -2   6   0        9.90       10.24      6.36 o 
  -1   6   0      360.95      311.67     12.15 o 
   0   6   0      547.86      511.62     19.16 o 
   1   6   0     3139.60     2948.94     74.26 o 
   2   6   0      582.35      496.20     15.17 o 
   3   6   0      570.42      558.92     22.89 o 
   4   6   0      373.18      386.10     19.23 o 
   5   6   0      114.28      142.54     14.86 o 
   6   6   0      204.58      204.21     17.70 o 
   7   6   0       13.96        2.52     14.39 o 
   8   6   0        1.49        3.82     23.48 o 
  -7   7   0        8.00       -5.04     18.68 o 
  -6   7   0        5.54       -3.82     17.38 o 
  -5   7   0       10.81        4.44     15.72 o 
  -4   7   0        2.04        5.98     14.24 o 
  -3   7   0      116.86      114.46     16.40 o 
  -2   7   0        0.85        1.76      8.06 o 
  -1   7   0      398.65      406.25     14.79 o 
   0   7   0      100.29       97.09     10.55 o 
   1   7   0        1.70       -5.99      7.33 o 
   2   7   0      148.68      146.94     20.77 o 
   3   7   0       18.16       26.01     10.54 o 
   4   7   0       13.20       18.08     11.09 o 
   5   7   0       65.26       33.44     14.70 o 
   6   7   0       85.21       88.53     15.83 o 
   7   7   0        0.21       -9.99     20.96 o 
   8   7   0       30.18       39.14     26.87 o 
  -7   8   0       85.75      121.30     32.30 o 
  -6   8   0        3.82      -16.40     27.12 o 
  -5   8   0       41.15       63.42     26.44 o 
  -4   8   0       47.88       33.59     23.11 o 
  -3   8   0      395.47      423.87     34.76 o 
  -2   8   0      293.42      295.98     27.98 o 
  -1   8   0      112.04      110.92     12.96 o 
   0   8   0     1941.90     1767.11     49.87 o 
   1   8   0      333.53      318.83     17.37 o 
   2   8   0      129.41      111.75     21.63 o 
   3   8   0      243.54      195.88     26.26 o 
   4   8   0      332.48      290.92     31.00 o 
   5   8   0       43.22       55.90     23.61 o 
   6   8   0        4.88        3.76     23.91 o 
   7   8   0       16.30       -8.63     23.05 o 
  -6   9   0      159.68      197.36     36.61 o 
  -5   9   0       72.24      103.98     28.04 o 
  -4   9   0      153.03      122.59     28.41 o 
  -3   9   0      173.16      241.67     30.63 o 
  -2   9   0        1.71      -25.02     18.37 o 
  -1   9   0      552.96      548.86     24.75 o 
   0   9   0      372.01      342.49     24.07 o 
   1   9   0       59.70       61.08     21.20 o 
   2   9   0      130.94      137.94     26.13 o 
   3   9   0        6.06       12.57     20.52 o 
   4   9   0      258.61      267.38     32.91 o 
   5   9   0        4.86        9.80     23.91 o 
   6   9   0        1.09        8.75     25.21 o 
  -5  10   0       67.16       24.96     29.40 o 
  -4  10   0      230.06      262.26     36.49 o 
  -3  10   0        8.81        3.02     23.54 o 
  -2  10   0      522.89      466.15     37.66 o 
  -1  10   0      108.01      106.01     22.62 o 
   0  10   0       24.75       23.58     36.27 o 
   1  10   0       13.02       -1.91     21.20 o 
   2  10   0       49.75       64.16     23.54 o 
   3  10   0       38.52       30.63     25.76 o 
   4  10   0        9.35      -11.09     24.10 o 
   5  10   0        0.70       26.01     25.70 o 
  -4  11   0        9.76       55.60     30.08 o 
  -3  11   0       42.77        5.79     26.57 o 
  -2  11   0        1.29      -32.61     22.25 o 
  -1  11   0       90.27       96.77     24.41 o 
   0  11   0        1.63       22.07     23.24 o 
   1  11   0        2.85      -31.53     21.02 o 
   2  11   0        2.02       11.96     23.61 o 
   3  11   0        2.10        2.22     24.35 o 
   4  11   0       25.83       43.82     28.72 o 
  -2  12   0        5.65      -17.38     26.01 o 
   1  12   0        0.40       -9.00     26.13 o 
   2  12   0       16.91       35.81     27.30 o 
  -2 -12   1        4.23        5.18     27.80 o 
  -1 -12   1        8.41       10.79     24.10 o 
   2 -12   1        8.61      -20.52     25.64 o 
  -4 -11   1       92.11       56.40     29.65 o 
  -3 -11   1        4.97      -23.67     26.13 o 
  -2 -11   1       40.66       54.05     25.09 o 
  -1 -11   1       47.76       60.22     26.93 o 
   0 -11   1        0.12       19.60     23.18 o 
   1 -11   1        5.09        4.19     20.46 o 
   2 -11   1        7.56       15.22     24.22 o 
   3 -11   1       18.88       -3.88     26.26 o 
   4 -11   1        0.20      -22.37     25.21 o 
  -5 -10   1        0.97       61.57     28.66 o 
  -4 -10   1       37.67       15.29     27.30 o 
  -3 -10   1        5.99       -1.11     24.78 o 
  -2 -10   1       13.82       21.88     22.25 o 
  -1 -10   1       82.40       91.34     23.91 o 
   0 -10   1      304.66      338.30     21.33 o 
   1 -10   1        6.74      -22.31     17.87 o 
   2 -10   1      137.71      135.35     26.69 o 
   3 -10   1       98.53      103.55     25.39 o 
   4 -10   1       14.55      -30.88     24.35 o 
   5 -10   1        1.18       -4.50     27.18 o 
  -6  -9   1       14.51       10.05     25.09 o 
  -5  -9   1        0.95        1.23     25.33 o 
  -4  -9   1        2.48       26.50     22.50 o 
  -3  -9   1      128.17       71.31     23.91 o 
  -2  -9   1       76.27       48.75     21.82 o 
  -1  -9   1        7.42       10.72     17.50 o 
   0  -9   1      693.69      643.74     26.48 o 
   1  -9   1       14.21       16.54     11.70 o 
   2  -9   1       54.01       55.72     19.11 o 
   3  -9   1       73.42       71.81     24.04 o 
   4  -9   1       20.17       29.40     24.65 o 
   5  -9   1       67.05       53.93     26.26 o 
   6  -9   1       68.75       78.09     33.10 o 
  -7  -8   1       10.12      -18.98     24.90 o 
  -6  -8   1       13.53      -15.35     22.44 o 
  -5  -8   1        0.13      -29.12     19.42 o 
  -4  -8   1      438.72      423.62     37.29 o 
  -3  -8   1      295.32      327.90     33.16 o 
  -2  -8   1      259.73      219.55     26.38 o 
  -1  -8   1       57.87       51.50     10.88 o 
   0  -8   1      357.92      337.18     18.82 o 
   1  -8   1      348.90      341.98     19.16 o 
   2  -8   1       13.40       14.36     18.00 o 
   3  -8   1      242.13      238.41     28.54 o 
   4  -8   1       70.09       72.67     24.59 o 
   5  -8   1      265.62      310.95     35.81 o 
   6  -8   1        1.10        0.99     28.11 o 
   7  -8   1       10.93       39.20     32.05 o 
  -8  -7   1        5.92      -11.16     22.62 o 
  -7  -7   1       49.26       52.33     24.04 o 
  -6  -7   1        0.51      -24.35     18.98 o 
  -5  -7   1      385.30      411.30     36.06 o 
  -4  -7   1        5.55       16.27     18.06 o 
  -3  -7   1     2448.04     2315.66     95.04 o 
  -2  -7   1     1464.50     1433.53     63.85 o 
  -1  -7   1      164.15      166.49     12.64 o 
   0  -7   1      427.07      435.58     19.38 o 
   1  -7   1       17.65       19.77      7.01 o 
   2  -7   1        6.25        8.98      6.69 o 
   3  -7   1       18.40       14.55     15.84 o 
   4  -7   1       72.74       78.98     17.50 o 
   5  -7   1       99.90       78.77     14.67 o 
   6  -7   1        0.59       -9.05     15.19 o 
   7  -7   1       25.04       16.02     17.77 o 
  -8  -6   1       17.98      -11.40     22.56 o 
  -7  -6   1       70.39      118.36     19.38 o 
  -6  -6   1       52.20       57.79     14.61 o 
  -5  -6   1      343.95      365.64     36.83 o 
  -4  -6   1       36.97       29.37     10.14 o 
  -3  -6   1       63.37       69.42     14.08 o 
  -2  -6   1      959.25      954.21     23.80 o 
  -1  -6   1      278.58      293.77     14.50 o 
   0  -6   1       36.58       51.24      9.95 o 
   1  -6   1     2262.76     2291.23     48.57 o 
   2  -6   1       87.75       93.71      7.48 o 
   3  -6   1     2481.88     2453.97     89.87 o 
   4  -6   1      702.60      712.70     35.69 o 
   5  -6   1      115.95      119.39     19.05 o 
   6  -6   1       85.66       82.65     20.59 o 
   7  -6   1       70.37       39.14     16.72 o 
   8  -6   1       26.12       25.67     18.17 o 
  -8  -5   1        6.67       11.59     24.41 o 
  -7  -5   1        7.13        7.03     14.15 o 
  -6  -5   1        7.60       11.56     11.58 o 
  -5  -5   1      119.26      141.48     14.37 o 
  -4  -5   1       36.81       46.63      9.73 o 
  -3  -5   1      188.37      181.66     20.80 o 
  -2  -5   1      896.92      862.07     20.83 o 
  -1  -5   1       42.35       63.18      7.80 o 
   0  -5   1     4105.14     3880.71     94.97 o 
   1  -5   1     1118.60     1053.30     24.45 o 
   2  -5   1     9997.35     9781.33    234.43 o 
   3  -5   1      795.98      646.81     30.26 o 
   4  -5   1     1863.56     1768.58     68.91 o 
   5  -5   1      619.90      601.38     34.08 o 
   6  -5   1      148.79      127.22     20.22 o 
   7  -5   1      192.67      177.63     26.07 o 
   8  -5   1        0.06      -10.41     23.88 o 
  -9  -4   1        4.67        5.36     25.46 o 
  -8  -4   1        2.61      -31.06     20.71 o 
  -7  -4   1       51.44       68.60     14.25 o 
  -6  -4   1      322.08      335.32     19.72 o 
  -5  -4   1        5.13        5.64     11.46 o 
  -4  -4   1      347.13      320.15     22.90 o 
  -3  -4   1      337.65      318.24     14.55 o 
  -2  -4   1     1600.58     1798.29     37.57 o 
  -1  -4   1     1531.11     1450.77     30.87 o 
   0  -4   1       55.37       99.49      9.68 o 
   1  -4   1     3843.56     3906.70     77.05 o 
   2  -4   1     5353.45     5587.07    135.10 o 
   3  -4   1       77.21       75.20     11.34 o 
   4  -4   1      545.10      506.52     28.11 o 
   5  -4   1       32.02       35.32     14.30 o 
   6  -4   1     1073.09      997.39     49.25 o 
   7  -4   1       37.82       24.78     19.85 o 
   8  -4   1       33.07       49.06     24.10 o 
   9  -4   1        4.79        9.80     25.39 o 
  -9  -3   1       17.90       37.78     23.91 o 
  -8  -3   1        6.39       43.45     23.73 o 
  -7  -3   1       36.69       61.08     20.59 o 
  -6  -3   1      347.58      365.59     19.47 o 
  -5  -3   1      113.76      107.94     21.73 o 
  -4  -3   1       12.06       12.17      6.78 o 
  -3  -3   1     1229.16     1244.71     34.94 o 
  -2  -3   1      578.92      619.90     15.18 o 
  -1  -3   1     1361.82     1489.75     30.58 o 
   0  -3   1      796.52      897.76     24.30 o 
   1  -3   1      112.36      105.86      5.70 o 
   2  -3   1        8.30        5.80      3.47 o 
   3  -3   1       17.48       31.93      9.06 o 
   4  -3   1      183.64      193.97     17.63 o 
   5  -3   1      125.30      130.85     16.89 o 
   6  -3   1      157.42      174.61     22.74 o 
   7  -3   1       77.02       57.81     21.70 o 
   8  -3   1       78.65       78.65     22.81 o 
   9  -3   1       27.21       13.25     25.95 o 
  -9  -2   1        2.32       45.43     26.50 o 
  -8  -2   1       41.73       39.39     20.52 o 
  -7  -2   1        4.07       16.40     18.12 o 
  -6  -2   1        0.34       -1.45      8.78 o 
  -5  -2   1      572.51      566.37     21.55 o 
  -4  -2   1      457.51      468.88     17.95 o 
  -3  -2   1      930.88      917.75     26.79 o 
  -2  -2   1     8905.22     8714.77    240.81 o 
  -1  -2   1      549.49      577.66     12.79 o 
   0  -2   1    23591.37    25089.04    579.85 o 
   1  -2   1     3403.52     3885.18     93.37 o 
   2  -2   1     7660.76     8102.35    270.46 o 
   3  -2   1       25.92       37.29      8.01 o 
   4  -2   1       39.60       21.70     10.91 o 
   5  -2   1       30.08       11.90     12.20 o 
   6  -2   1        2.79        2.90     15.41 o 
   7  -2   1       81.09       67.24     21.08 o 
   8  -2   1        6.32       -9.99     21.14 o 
   9  -2   1        4.64      -26.50     23.30 o 
  -9  -1   1       37.61       79.20     27.98 o 
  -8  -1   1       68.20       77.48     23.05 o 
  -7  -1   1       19.07       33.59     19.17 o 
  -6  -1   1      407.55      433.05     30.82 o 
  -5  -1   1     2035.28     2008.80     54.22 o 
  -4  -1   1      558.63      545.76     18.66 o 
  -3  -1   1     4556.59     4329.14    106.15 o 
  -2  -1   1     1613.49     1742.80     44.25 o 
  -1  -1   1    11932.65    12458.38    295.52 o 
   0  -1   1      167.54      234.28      9.37 o 
   1  -1   1     1213.03     1223.84     42.59 o 
   2  -1   1     1823.79     1976.11     69.40 o 
   3  -1   1      676.38      695.67     19.65 o 
   4  -1   1       16.29       22.42     12.23 o 
   5  -1   1        5.96       13.68     12.27 o 
   6  -1   1      172.83      251.66     24.72 o 
   7  -1   1       44.34       71.74     19.72 o 
   8  -1   1        2.62       13.56     20.34 o 
   9  -1   1       29.96       35.44     24.78 o 
  -9   0   1        7.16       43.51     25.02 o 
  -8   0   1       84.77       82.16     23.42 o 
  -7   0   1       74.01       73.78     21.39 o 
  -6   0   1      597.83      600.77     36.12 o 
  -5   0   1       13.71       21.81      6.71 o 
  -4   0   1      712.44      594.69     19.15 o 
  -3   0   1      222.21      197.16      8.65 o 
  -2   0   1    11463.85    11881.58    282.21 o 
  -1   0   1      164.22      187.19      8.94 o 
   1   0   1     1086.14     1041.09     39.32 o 
   2   0   1     4336.20     4373.91    105.24 o 
   3   0   1     2886.34     2813.70     69.75 o 
   4   0   1     8021.77     8427.53    202.95 o 
   5   0   1     2125.39     2122.14     56.01 o 
   6   0   1      337.02      315.70     25.52 o 
   7   0   1      496.79      504.06     34.27 o 
   8   0   1        1.47       -2.90     19.17 o 
   9   0   1      114.20      141.02     29.59 o 
  -9   1   1        2.15        8.69     25.15 o 
  -8   1   1       40.25       65.77     23.67 o 
  -7   1   1        7.96       -6.35     17.69 o 
  -6   1   1      335.51      331.79     26.07 o 
  -5   1   1      217.76      195.69     18.92 o 
  -4   1   1      576.10      679.83     20.30 o 
  -3   1   1     1485.56     1588.63     40.65 o 
  -2   1   1       93.29      111.38      9.43 o 
  -1   1   1      294.69      275.70     12.33 o 
   0   1   1       12.01       43.45      3.51 o 
   1   1   1     2246.97     2563.10     62.24 o 
   2   1   1    10190.68    10441.28    248.58 o 
   3   1   1      901.63      914.41     25.80 o 
   4   1   1     7236.47     7274.61    176.47 o 
   5   1   1       45.05       66.14      8.99 o 
   6   1   1      975.11      956.03     46.29 o 
   7   1   1       73.79       81.24     20.83 o 
   8   1   1        9.78      -25.95     17.75 o 
   9   1   1        6.70       23.42     25.09 o 
  -9   2   1       61.03       41.42     26.81 o 
  -8   2   1      157.10      188.24     27.37 o 
  -7   2   1       91.22       99.36     21.88 o 
  -6   2   1     1374.75     1405.73     61.33 o 
  -5   2   1      373.60      438.72     27.74 o 
  -4   2   1      393.00      372.84     22.37 o 
  -3   2   1     1039.87     1031.54     41.54 o 
  -2   2   1      351.94      310.52     16.21 o 
  -1   2   1      150.54      128.92      5.45 o 
   0   2   1     2631.74     2598.88     91.16 o 
   1   2   1     2167.97     2160.58     77.29 o 
   2   2   1      241.71      257.59      9.93 o 
   3   2   1      202.67      183.26      9.59 o 
   4   2   1       11.74       10.54      6.33 o 
   5   2   1      115.38       97.34     10.27 o 
   6   2   1      173.56      196.84     13.96 o 
   7   2   1       19.15        0.06     17.69 o 
   8   2   1       11.70      -12.20     20.28 o 
   9   2   1        9.33       21.33     25.09 o 
  -9   3   1       17.14       44.87     26.44 o 
  -8   3   1        0.06        6.29     22.13 o 
  -7   3   1      243.18      300.04     28.78 o 
  -6   3   1      209.96      221.52     24.16 o 
  -5   3   1      985.62      942.66     44.19 o 
  -4   3   1      639.56      631.40     31.80 o 
  -3   3   1      368.94      305.90     18.92 o 
  -2   3   1      643.55      537.25     27.89 o 
  -1   3   1      262.33      230.77     11.13 o 
   0   3   1     1611.97     1529.99     56.52 o 
   1   3   1      259.65      262.71      7.71 o 
   2   3   1     1231.84     1309.27     35.34 o 
   3   3   1        8.64        9.34      5.62 o 
   4   3   1     1286.35     1253.92     36.34 o 
   5   3   1        0.29       -3.39     16.70 o 
   6   3   1      758.64      739.91     38.52 o 
   7   3   1       20.98       28.85     18.68 o 
   8   3   1       14.54       34.76     22.13 o 
   9   3   1       21.64        6.60     24.53 o 
  -9   4   1      131.08      127.52     30.57 o 
  -8   4   1        2.06        9.43     21.76 o 
  -7   4   1       34.59       39.02     20.34 o 
  -6   4   1        3.92       16.33     14.92 o 
  -5   4   1      535.84      562.37     32.85 o 
  -4   4   1      793.66      679.10     33.53 o 
  -3   4   1     2956.38     2777.06     69.20 o 
  -2   4   1      542.48      699.15     20.47 o 
  -1   4   1     5356.80     4916.79    119.88 o 
   0   4   1      400.16      381.65     19.42 o 
   1   4   1     9219.40     9082.34    212.56 o 
   2   4   1     7426.91     7424.30    142.98 o 
   3   4   1     1414.64     1330.02     37.70 o 
   4   4   1      314.47      288.36     15.33 o 
   5   4   1       44.06       32.01     10.79 o 
   6   4   1     1854.02     1728.87     50.88 o 
   7   4   1        8.02       10.21     12.42 o 
   8   4   1       13.02        9.25     21.63 o 
   9   4   1        1.06      -33.78     24.96 o 
  -8   5   1        7.13        7.58     20.52 o 
  -7   5   1       12.88       16.52     19.97 o 
  -6   5   1        3.70      -20.77     15.04 o 
  -5   5   1       12.71       17.50     14.73 o 
  -4   5   1     1289.95     1185.26     50.42 o 
  -3   5   1        8.16       -2.77      9.25 o 
  -2   5   1     3121.88     2860.85     79.63 o 
  -1   5   1     3869.58     4163.20    147.25 o 
   0   5   1     6766.44     6304.43    220.72 o 
   1   5   1     3596.75     3641.60     88.69 o 
   2   5   1     1254.06     1274.32     28.34 o 
   3   5   1       66.58       63.57      9.40 o 
   4   5   1       87.98       91.10     10.93 o 
   5   5   1       27.68       20.05     10.59 o 
   6   5   1      189.39      192.39     16.05 o 
   7   5   1        8.88       14.93     15.13 o 
   8   5   1        1.20        2.34     22.19 o 
   9   5   1        2.53      -19.60     23.11 o 
  -8   6   1       12.20      -10.79     22.25 o 
  -7   6   1       24.53       17.63     20.65 o 
  -6   6   1      117.71       77.11     20.52 o 
  -5   6   1       16.02       10.48     15.04 o 
  -4   6   1       34.21       36.55     13.93 o 
  -3   6   1       43.95       80.99     13.81 o 
  -2   6   1      827.99      863.55     26.60 o 
  -1   6   1      293.37      272.33     13.77 o 
   0   6   1      177.67      155.77     10.88 o 
   1   6   1      401.71      410.00     16.58 o 
   2   6   1      157.66      152.72      9.88 o 
   3   6   1      113.72      112.55     15.13 o 
   4   6   1      623.61      626.83     33.41 o 
   5   6   1      462.78      455.12     22.63 o 
   6   6   1       33.60       33.19     12.90 o 
   7   6   1        7.69        1.23     14.22 o 
   8   6   1        2.42       11.28     23.42 o 
  -7   7   1       22.82        0.25     20.40 o 
  -6   7   1      295.32      284.14     28.54 o 
  -5   7   1       31.65       26.93     17.13 o 
  -4   7   1      248.11      270.95     23.42 o 
  -3   7   1       50.79       54.12     14.05 o 
  -2   7   1      202.81      176.46     17.87 o 
  -1   7   1     1255.67     1248.58     30.35 o 
   0   7   1       13.82       14.10     10.82 o 
   1   7   1       81.38       88.09      9.82 o 
   2   7   1       40.95       40.25     15.72 o 
   3   7   1       99.43      131.28     16.27 o 
   4   7   1      402.66      406.51     28.69 o 
   5   7   1      598.50      596.88     27.22 o 
   6   7   1       61.95       72.31     15.52 o 
   7   7   1       15.16       25.34     16.20 o 
   8   7   1        0.46        4.96     16.50 o 
  -7   8   1      118.26       50.17     32.11 o 
  -5   8   1      246.35      202.54     25.09 o 
  -4   8   1      249.58      249.69     24.04 o 
  -3   8   1      307.99      280.38     24.28 o 
  -2   8   1      753.56      748.14     41.91 o 
  -1   8   1       49.14       53.02     11.13 o 
   0   8   1      127.51      113.64     14.55 o 
   1   8   1      348.32      316.83     18.00 o 
   2   8   1       61.66       73.22     20.89 o 
   3   8   1        7.34       32.79     18.98 o 
   4   8   1      329.22      279.52     30.57 o 
   5   8   1       43.52        7.27     20.59 o 
   6   8   1        0.86        0.62     23.91 o 
   7   8   1       12.56       11.53     26.32 o 
  -6   9   1        0.43      -11.40     26.20 o 
  -5   9   1      150.74      169.19     29.89 o 
  -4   9   1      109.92       93.26     24.84 o 
  -3   9   1      402.39      378.81     34.95 o 
  -2   9   1        9.25        1.42     18.98 o 
  -1   9   1      659.97      622.71     28.94 o 
   0   9   1      223.56      215.92     17.38 o 
   1   9   1      113.72      119.94     23.61 o 
   2   9   1      823.04      720.52     43.08 o 
   3   9   1        4.53       11.03     21.45 o 
   4   9   1       14.71       15.29     22.07 o 
   5   9   1       48.44       43.51     24.84 o 
   6   9   1       42.84       15.35     26.81 o 
  -5  10   1        0.14      -17.44     23.85 o 
  -4  10   1       38.20       64.53     28.54 o 
  -3  10   1       41.58       15.78     23.73 o 
  -2  10   1       26.61        1.85     21.82 o 
  -1  10   1        1.24       -9.62     17.44 o 
   0  10   1      495.50      485.35     24.35 o 
   1  10   1        2.91      -18.43     18.37 o 
   2  10   1      153.11      142.75     27.92 o 
   3  10   1      317.41      302.08     33.78 o 
   4  10   1       17.23        2.16     26.38 o 
   5  10   1        5.79      -18.61     27.00 o 
   6  10   1       12.49       37.23     29.15 o 
  -4  11   1       11.55       -5.61     28.48 o 
  -3  11   1        6.22      -22.81     24.96 o 
  -2  11   1        0.58       -9.74     22.19 o 
  -1  11   1       24.28       34.27     23.67 o 
   0  11   1      224.36      213.08     30.76 o 
   1  11   1       82.81       95.60     27.80 o 
   2  11   1       11.49       31.43     25.52 o 
   3  11   1       15.11       46.29     25.64 o 
   4  11   1        3.04       34.52     28.04 o 
  -2  12   1        3.96      -32.30     26.63 o 
   1  12   1       11.14      -11.71     26.81 o 
   2  12   1       23.59       19.72     29.52 o 
   3  12   1       16.26       40.99     30.88 o 
  -2 -12   2        1.79       31.31     29.22 o 
  -1 -12   2       14.33       47.64     29.22 o 
  -4 -11   2       28.22       35.87     29.71 o 
  -3 -11   2        0.74       40.68     26.87 o 
  -2 -11   2       28.10       46.41     27.06 o 
  -1 -11   2      126.53      179.24     32.17 o 
   0 -11   2        0.77       -3.14     21.20 o 
   1 -11   2       72.78       91.84     24.04 o 
   2 -11   2       13.57        9.92     23.98 o 
   3 -11   2       52.47       18.49     26.75 o 
   4 -11   2       33.06       31.93     29.77 o 
  -5 -10   2        0.76       17.94     26.57 o 
  -4 -10   2        0.28       -8.63     25.15 o 
  -3 -10   2       10.74        4.93     23.67 o 
  -2 -10   2        7.68      -29.59     19.72 o 
  -1 -10   2       41.64       47.52     24.59 o 
   0 -10   2      277.71      314.75     21.19 o 
   1 -10   2      118.81      167.46     24.84 o 
   2 -10   2       23.96       -8.75     21.26 o 
   3 -10   2       54.20       75.44     27.37 o 
   4 -10   2       51.50       26.57     27.98 o 
   5 -10   2       88.21      123.33     31.06 o 
  -6  -9   2        9.79       12.33     27.43 o 
  -5  -9   2        0.06       -5.61     23.05 o 
  -4  -9   2        2.36      -30.57     22.93 o 
  -3  -9   2      157.22      106.14     26.32 o 
  -2  -9   2        1.66      -20.89     20.09 o 
  -1  -9   2       31.85       10.23     20.89 o 
   0  -9   2       92.67       74.83     13.11 o 
   1  -9   2      200.18      161.85     16.50 o 
   2  -9   2       95.13       76.49     20.71 o 
   3  -9   2       11.59       12.02     20.03 o 
   4  -9   2       51.55       63.67     23.98 o 
   5  -9   2       43.79       41.79     26.13 o 
   6  -9   2       53.59       37.47     28.35 o 
  -7  -8   2       20.32       18.61     26.75 o 
  -6  -8   2        3.06       13.87     25.27 o 
  -5  -8   2       10.60        3.27     24.28 o 
  -4  -8   2        3.54       10.35     20.40 o 
  -3  -8   2       51.10       19.79     20.34 o 
  -2  -8   2      162.68      158.40     24.41 o 
  -1  -8   2      412.82      346.32     18.52 o 
   0  -8   2      256.13      253.22     16.79 o 
   1  -8   2       27.19       48.30     11.42 o 
   2  -8   2       92.79      100.34     19.42 o 
   3  -8   2       21.30      -17.32     17.20 o 
   4  -8   2        1.69      -18.68     18.55 o 
   5  -8   2        4.92       10.17     23.18 o 
   6  -8   2       14.65       -1.29     28.72 o 
   7  -8   2        2.11      -18.12     30.32 o 
  -7  -7   2       10.05       13.62     24.35 o 
  -6  -7   2       80.48       97.08     24.65 o 
  -5  -7   2      154.04      162.29     26.26 o 
  -4  -7   2       83.64       78.96     22.07 o 
  -3  -7   2        4.99      -22.28     14.85 o 
  -2  -7   2      929.55      955.62     32.08 o 
  -1  -7   2      262.25      266.02     20.28 o 
   0  -7   2     1924.92     1845.95     50.93 o 
   1  -7   2      138.19      132.90     12.76 o 
   2  -7   2     1749.36     1706.45     48.61 o 
   3  -7   2        0.96       -5.18     15.16 o 
   4  -7   2      253.38      299.98     30.39 o 
   5  -7   2       10.89       -5.79     22.31 o 
   6  -7   2       62.03       56.71     27.74 o 
   7  -7   2       15.54      -10.54     28.66 o 
  -7  -6   2        0.88       -3.89     14.95 o 
  -6  -6   2       18.21       19.44     13.12 o 
  -5  -6   2       37.46       39.29     12.12 o 
  -4  -6   2      535.85      514.84     22.77 o 
  -3  -6   2     2558.66     2611.35     70.18 o 
  -2  -6   2        4.61       -0.96      5.77 o 
  -1  -6   2     5613.06     5493.04    133.29 o 
   0  -6   2      149.51      168.52     11.90 o 
   1  -6   2     4219.65     4103.71     82.32 o 
   2  -6   2      933.68      930.57     23.50 o 
   3  -6   2      361.67      376.93     18.18 o 
   4  -6   2      308.71      334.78     18.92 o 
   5  -6   2        1.79        2.55     11.14 o 
   6  -6   2       45.92       34.49     25.49 o 
   7  -6   2        8.37       -8.05     15.76 o 
   8  -6   2       26.84       22.43     17.46 o 
  -8  -5   2       10.04       13.87     21.82 o 
  -7  -5   2       17.74       29.64     14.58 o 
  -6  -5   2        4.55        5.90     12.07 o 
  -5  -5   2       16.60       13.84     10.50 o 
  -4  -5   2      391.49      377.30     18.26 o 
  -3  -5   2        8.86       11.10      7.22 o 
  -2  -5   2      887.66      872.21     22.74 o 
  -1  -5   2     2133.63     2322.81     59.32 o 
   0  -5   2      750.78      768.45     23.96 o 
   1  -5   2      707.90      724.62     18.07 o 
   2  -5   2      224.65      219.70      9.66 o 
   3  -5   2      467.00      416.29     43.58 o 
   4  -5   2       94.49      122.66     33.25 o 
   5  -5   2     1055.85     1126.10     36.69 o 
   6  -5   2      284.57      291.91     24.62 o 
   7  -5   2      171.56      169.72     18.90 o 
   8  -5   2       11.79       31.80     17.80 o 
  -9  -4   2       14.37       26.87     24.78 o 
  -8  -4   2       36.38       21.08     21.08 o 
  -7  -4   2       18.30       20.03     21.23 o 
  -6  -4   2       13.78        1.87     10.59 o 
  -5  -4   2       25.02       30.17      9.93 o 
  -4  -4   2      120.11      159.85     11.88 o 
  -3  -4   2     1446.01     1479.57     81.42 o 
  -2  -4   2       91.57       85.73      5.86 o 
  -1  -4   2      179.44      190.14      7.57 o 
   0  -4   2      620.81      600.81     19.91 o 
   1  -4   2       12.72       18.31      3.78 o 
   2  -4   2       51.24       47.08      6.17 o 
   3  -4   2      302.59      355.36     13.02 o 
   4  -4   2     1401.87     1358.02     55.10 o 
   5  -4   2        4.81        9.99     13.99 o 
   6  -4   2      702.02      741.73     41.11 o 
   7  -4   2       96.29      135.43     22.65 o 
   8  -4   2       40.31       40.07     17.48 o 
   9  -4   2       49.57       40.06     27.18 o 
  -9  -3   2       17.76       18.49     26.69 o 
  -8  -3   2       40.83       57.07     24.35 o 
  -7  -3   2        8.28       27.67     17.75 o 
  -6  -3   2       10.17        8.84     10.40 o 
  -5  -3   2     1923.77     1947.14     54.27 o 
  -4  -3   2      434.65      415.47     17.24 o 
  -3  -3   2     1105.75     1043.50     30.43 o 
  -2  -3   2     1060.53     1000.59     27.23 o 
  -1  -3   2     5603.56     5739.08    110.64 o 
   0  -3   2      412.53      377.27     12.94 o 
   1  -3   2     1172.97     1167.80     24.80 o 
   2  -3   2      538.32      635.15     15.38 o 
   3  -3   2       53.49       61.36     16.21 o 
   4  -3   2      219.31      225.22     18.74 o 
   5  -3   2      347.78      371.42     26.38 o 
   6  -3   2      263.63      250.36     24.10 o 
   7  -3   2        8.68        4.31     18.98 o 
   8  -3   2       16.54       64.29     23.91 o 
   9  -3   2        5.81        8.57     23.85 o 
  -9  -2   2       41.10       68.05     27.43 o 
  -8  -2   2       12.39        7.33     21.45 o 
  -7  -2   2      112.83      132.15     22.13 o 
  -6  -2   2       62.76       91.43     17.50 o 
  -5  -2   2      725.20      730.87     25.43 o 
  -4  -2   2     3821.94     3905.26     98.22 o 
  -3  -2   2      969.81      899.98     26.40 o 
  -2  -2   2     7805.54     7697.21    184.79 o 
  -1  -2   2        4.52       10.04      2.39 o 
   0  -2   2      319.26      307.01     13.56 o 
   1  -2   2     5751.94     5981.34    114.72 o 
   2  -2   2     2171.42     2435.06     59.80 o 
   3  -2   2       80.21       92.64      8.04 o 
   4  -2   2     1310.82     1429.15     56.83 o 
   5  -2   2      155.28      187.31     19.72 o 
   6  -2   2      190.32      193.72     21.76 o 
   7  -2   2       62.68       87.71     22.00 o 
   8  -2   2       43.46       43.64     23.24 o 
   9  -2   2       23.96        7.15     23.67 o 
  -9  -1   2       50.30       55.97     26.69 o 
  -8  -1   2       12.13      -19.11     21.26 o 
  -7  -1   2       37.38       53.93     19.35 o 
  -6  -1   2       28.00       11.40     15.41 o 
  -5  -1   2       84.85       94.03      9.47 o 
  -4  -1   2      789.55      776.74     24.40 o 
  -3  -1   2      243.75      235.01     10.64 o 
  -2  -1   2      176.45      215.15     11.86 o 
  -1  -1   2    14360.40    14777.70    487.48 o 
   0  -1   2     6898.46     7148.20    221.18 o 
   1  -1   2     3459.91     3845.63     74.09 o 
   2  -1   2    58933.42    58735.36   2714.75 o 
   3  -1   2      658.91      678.72     19.85 o 
   4  -1   2     7720.63     7562.21    182.54 o 
   5  -1   2        3.90       -7.77     10.85 o 
   6  -1   2      531.61      551.58     33.22 o 
   7  -1   2        1.20       -5.18     18.43 o 
   8  -1   2       74.58       83.02     22.87 o 
   9  -1   2        0.64      -30.88     20.59 o 
  -9   0   2       31.98       29.03     25.46 o 
  -8   0   2        2.00        9.74     21.94 o 
  -7   0   2       14.73       -4.81     16.70 o 
  -6   0   2       18.77       41.30     15.59 o 
  -5   0   2       26.34       32.89      7.55 o 
  -4   0   2       20.91       31.06     14.18 o 
  -3   0   2      176.20      180.74      8.91 o 
  -2   0   2     7417.18     7786.25    186.04 o 
  -1   0   2      173.67      203.21      6.66 o 
   0   0   2      207.33      133.56      7.95 o 
   1   0   2      631.41      590.58     12.55 o 
   2   0   2    57985.81    60678.55   1144.41 o 
   3   0   2    10032.91    10826.88    449.33 o 
   4   0   2        0.20        1.29     16.83 o 
   5   0   2      403.88      420.64     17.03 o 
   6   0   2      237.05      252.09     23.42 o 
   7   0   2       15.72       -9.00     15.96 o 
   8   0   2      116.38      139.61     24.53 o 
   9   0   2        5.60        1.11     22.87 o 
  -9   1   2       21.87       42.47     26.26 o 
  -8   1   2       35.46       35.56     22.74 o 
  -7   1   2       75.98       81.42     21.76 o 
  -6   1   2       11.23        6.66     15.66 o 
  -5   1   2      247.36      251.54     21.94 o 
  -4   1   2      721.07      749.78     22.18 o 
  -3   1   2      495.24      566.43     16.90 o 
  -2   1   2      294.48      345.61     10.57 o 
  -1   1   2     1087.64     1144.89     41.11 o 
   0   1   2      573.57      613.28     23.18 o 
   1   1   2     3239.64     3506.91     85.29 o 
   2   1   2     1976.24     2338.87     46.01 o 
   3   1   2       14.74       22.08      4.68 o 
   4   1   2      129.23      164.10      9.84 o 
   5   1   2        6.86        3.85      7.19 o 
   6   1   2       12.97       -2.59     13.37 o 
   7   1   2      234.40      232.00     25.09 o 
   8   1   2       85.20       75.38     23.91 o 
   9   1   2       34.94       49.37     25.46 o 
  -9   2   2        1.74       -0.80     23.91 o 
  -8   2   2       52.11       76.37     24.35 o 
  -7   2   2        2.62       -6.29     17.57 o 
  -6   2   2      994.28      954.19     47.64 o 
  -5   2   2        6.92        6.72     11.83 o 
  -4   2   2     4444.19     4236.05    148.79 o 
  -3   2   2      381.69      354.10     19.42 o 
  -2   2   2     8649.89     8292.00    277.42 o 
  -1   2   2    11278.55    11528.72    322.85 o 
   0   2   2     1996.51     2068.93     73.16 o 
   1   2   2     5576.42     6077.90    145.97 o 
   2   2   2       18.04       34.51      4.90 o 
   3   2   2      696.58      745.69     22.66 o 
   4   2   2       48.24       48.86      7.63 o 
   5   2   2      108.55      116.54     10.58 o 
   6   2   2       42.47       33.13      9.81 o 
   7   2   2       11.18        8.75     17.69 o 
   8   2   2        5.48       39.57     20.46 o 
   9   2   2        2.51        6.10     23.91 o 
  -9   3   2       36.42       42.10     26.38 o 
  -8   3   2        1.25       23.48     20.40 o 
  -7   3   2      274.60      306.52     29.03 o 
  -6   3   2      108.98      108.91     19.72 o 
  -5   3   2     1136.39     1039.18     47.09 o 
  -4   3   2     6002.24     5737.38    198.28 o 
  -3   3   2      133.25      120.25     13.01 o 
  -2   3   2     8261.11     7273.14    259.49 o 
  -1   3   2     1082.34     1183.35     43.64 o 
   0   3   2    22148.20    22366.62    760.16 o 
   1   3   2     4994.15     5170.35    125.56 o 
   2   3   2     3169.02     3072.33     76.82 o 
   3   3   2        9.87       21.32      6.42 o 
   4   3   2      103.81      105.30     10.23 o 
   5   3   2      112.89      129.50     24.10 o 
   6   3   2       37.19       41.80     10.74 o 
   7   3   2       90.52       56.52     20.09 o 
   8   3   2       84.81       48.88     20.96 o 
   9   3   2        4.12       -8.94     23.61 o 
  -9   4   2        1.39        2.90     25.64 o 
  -8   4   2       13.41       12.64     22.19 o 
  -7   4   2       30.53       40.62     18.61 o 
  -6   4   2       33.57       26.44     17.13 o 
  -5   4   2     2541.45     2298.65     88.82 o 
  -4   4   2      177.59      226.76     19.35 o 
  -3   4   2     3243.56     2937.60     73.21 o 
  -2   4   2     1253.11     1356.46     35.98 o 
  -1   4   2     7484.82     7659.92    263.80 o 
   0   4   2     2357.01     2595.73     93.87 o 
   1   4   2     1308.01     1266.62     50.29 o 
   2   4   2       36.42       63.09     12.37 o 
   3   4   2       40.78       54.43     16.83 o 
   4   4   2      680.26      679.72     44.53 o 
   5   4   2        0.83       -5.70      9.23 o 
   6   4   2      479.56      482.66     22.64 o 
   7   4   2       56.31       49.14     13.33 o 
   8   4   2       18.96      -16.83     21.14 o 
   9   4   2       15.89       12.20     25.76 o 
  -8   5   2       16.05       37.47     23.91 o 
  -7   5   2       40.63       24.47     19.97 o 
  -6   5   2      194.32      160.44     21.70 o 
  -5   5   2      158.14      137.88     19.85 o 
  -4   5   2       57.30       71.87     14.73 o 
  -3   5   2       20.61       32.73     10.85 o 
  -2   5   2      297.56      292.44     31.00 o 
  -1   5   2      327.82      347.32     19.60 o 
   0   5   2      114.69      105.09     12.76 o 
   1   5   2      146.77      138.02     13.53 o 
   2   5   2     1643.49     1695.49     36.19 o 
   3   5   2     2827.91     2598.65     70.14 o 
   4   5   2       21.33       11.43      8.75 o 
   5   5   2     1353.22     1305.39     41.00 o 
   6   5   2       30.41       46.38     15.53 o 
   7   5   2      257.53      243.72     19.31 o 
   8   5   2       57.17       76.06     25.02 o 
   9   5   2        1.07       11.53     26.75 o 
  -8   6   2       54.59       79.45     26.38 o 
  -7   6   2       36.96       29.03     20.96 o 
  -6   6   2       58.86       44.32     19.72 o 
  -5   6   2      274.46      295.42     25.64 o 
  -4   6   2      215.20      231.07     21.88 o 
  -3   6   2      310.62      301.46     21.51 o 
  -2   6   2        2.19       -3.82      6.81 o 
  -1   6   2        0.87        0.80      8.94 o 
   0   6   2        6.82       10.17      9.80 o 
   1   6   2       31.35       45.30      7.24 o 
   2   6   2      745.66      742.32     32.76 o 
   3   6   2      133.97      144.34     12.56 o 
   4   6   2      466.56      477.29     21.45 o 
   5   6   2        2.72        7.05     11.39 o 
   6   6   2       21.25       28.91     31.34 o 
   7   6   2        0.29        3.06     14.57 o 
   8   6   2       28.01       37.41     23.85 o 
  -7   7   2       51.55       30.02     21.57 o 
  -6   7   2      260.25      280.87     29.22 o 
  -5   7   2      253.12      218.99     24.16 o 
  -4   7   2      279.45      261.89     24.22 o 
  -3   7   2     1046.65      998.32     45.18 o 
  -2   7   2        0.97       17.07     12.64 o 
  -1   7   2      381.39      362.23     24.10 o 
   0   7   2       29.19       26.48      8.33 o 
   1   7   2       27.37       12.90      8.08 o 
   2   7   2      128.17      143.98     20.77 o 
   3   7   2      232.08      232.87     27.15 o 
   4   7   2      164.02      158.08     15.75 o 
   5   7   2       78.36       88.31     14.84 o 
   6   7   2       19.69       23.18     16.95 o 
   7   7   2       30.79       29.48     16.58 o 
   8   7   2       25.37       -2.43     17.41 o 
  -7   8   2       11.86       31.43     23.48 o 
  -6   8   2      176.02      164.44     26.81 o 
  -5   8   2      145.94      153.90     23.11 o 
  -4   8   2      468.90      437.24     32.54 o 
  -3   8   2       29.02       27.86     14.85 o 
  -2   8   2      610.36      667.09     36.43 o 
  -1   8   2       29.25       40.52      9.09 o 
   0   8   2      212.55      247.08     15.91 o 
   1   8   2       53.33       40.98     10.11 o 
   2   8   2      159.95      176.03     22.87 o 
   3   8   2       25.70        4.31     17.01 o 
   4   8   2       12.32        7.58     18.80 o 
   5   8   2       10.11       31.93     23.48 o 
   6   8   2        3.48      -29.46     22.50 o 
   7   8   2       13.42       18.18     24.47 o 
  -2   9   2      160.90      164.69     25.02 o 
  -1   9   2      312.89      298.26     19.82 o 
   0   9   2      425.79      426.61     21.39 o 
   1   9   2      180.60      243.34     26.26 o 
   2   9   2      354.09      362.67     31.56 o 
   3   9   2        5.44       34.21     20.77 o 
   4   9   2        1.99        9.99     21.14 o 
   5   9   2        4.08        1.48     24.47 o 
   6   9   2       14.00       -2.77     23.79 o 
   7   9   2        2.00       14.18     26.81 o 
  -5  10   2       81.33       40.37     28.78 o 
  -4  10   2      153.64       88.51     29.65 o 
  -3  10   2        0.32      -21.63     20.77 o 
  -2  10   2        1.42      -27.43     20.71 o 
  -1  10   2        7.49        2.84     18.86 o 
   0  10   2       21.22       34.58     19.48 o 
   1  10   2      443.31      425.90     34.21 o 
   2  10   2        2.26      -20.15     19.23 o 
   3  10   2        4.35        6.60     23.79 o 
   4  10   2       46.99       25.58     24.90 o 
   5  10   2        1.67       10.79     26.44 o 
   6  10   2        3.95        3.08     27.30 o 
  -4  11   2        1.20       13.99     26.26 o 
  -3  11   2       71.40       42.65     26.69 o 
  -2  11   2       75.95       43.27     26.20 o 
  -1  11   2        0.25       14.98     21.63 o 
   0  11   2       99.51      126.66     27.00 o 
   1  11   2        0.16       27.12     22.25 o 
   2  11   2        1.89      -25.09     22.56 o 
   3  11   2       12.87       52.82     26.81 o 
   4  11   2        2.20       34.58     29.59 o 
  -2  12   2        6.42       18.00     28.29 o 
   1  12   2       16.91       16.83     27.00 o 
   2  12   2        2.19       19.42     25.95 o 
   3  12   2        0.01       13.56     27.74 o 
  -1 -12   3        7.27       30.82     28.23 o 
  -4 -11   3       15.27       50.73     30.26 o 
  -3 -11   3        0.54      -11.59     24.90 o 
  -2 -11   3        2.96        0.12     26.13 o 
  -1 -11   3       17.07        0.06     22.62 o 
   0 -11   3       64.33       39.69     24.10 o 
   1 -11   3      222.69      232.43     29.40 o 
   2 -11   3      124.78      151.56     29.03 o 
   3 -11   3       23.15       25.21     27.67 o 
  -5 -10   3        0.02      -10.11     28.48 o 
  -4 -10   3       12.42       20.96     26.50 o 
  -3 -10   3       16.13        7.27     24.16 o 
  -2 -10   3       77.79       59.79     27.49 o 
  -1 -10   3       92.11       73.53     26.57 o 
   0 -10   3       22.38       14.67     19.54 o 
   1 -10   3       60.02       66.20     21.26 o 
   2 -10   3      103.71       50.66     23.79 o 
   3 -10   3       83.88       80.31     27.00 o 
   4 -10   3        5.12       23.54     28.60 o 
   5 -10   3      120.02      152.73     35.50 o 
  -6  -9   3       32.52        9.00     26.13 o 
  -5  -9   3       28.74       -3.70     24.65 o 
  -4  -9   3        2.31      -18.98     21.57 o 
  -3  -9   3       23.72       48.51     22.81 o 
  -2  -9   3      135.93      199.27     30.02 o 
  -1  -9   3       87.50      104.78     23.30 o 
   0  -9   3      221.80      212.65     16.94 o 
   1  -9   3        0.58       14.69     11.77 o 
   2  -9   3       42.58       33.10     20.28 o 
   3  -9   3       59.85       32.30     21.33 o 
   4  -9   3       19.05      -11.96     24.35 o 
   5  -9   3      102.85       87.89     28.41 o 
   6  -9   3        0.56      -12.94     26.93 o 
  -7  -8   3        4.99       25.76     27.55 o 
  -6  -8   3        0.27       -6.53     24.59 o 
  -5  -8   3       23.30       30.94     23.67 o 
  -4  -8   3       10.54        7.21     22.68 o 
  -3  -8   3      253.70      233.91     29.71 o 
  -2  -8   3      171.25      171.84     26.44 o 
  -1  -8   3     2575.28     2513.49     67.61 o 
   0  -8   3      245.89      253.37     17.10 o 
   1  -8   3      207.25      228.05     16.38 o 
   2  -8   3      415.30      435.52     31.68 o 
   3  -8   3        4.41       25.64     20.28 o 
   4  -8   3       74.68       60.34     22.87 o 
   5  -8   3        2.44      -33.84     22.56 o 
   6  -8   3       17.58       21.88     28.66 o 
   7  -8   3        2.06       -7.27     27.61 o 
  -7  -7   3        2.17        3.82     21.76 o 
  -6  -7   3        8.57        7.27     23.05 o 
  -5  -7   3       16.18       24.04     20.83 o 
  -4  -7   3      129.24      149.90     25.33 o 
  -3  -7   3        0.50       31.06     19.48 o 
  -2  -7   3       10.43       16.61      9.68 o 
  -1  -7   3      492.41      465.53     27.09 o 
   0  -7   3     1578.81     1522.49     50.60 o 
   1  -7   3        6.51       -5.81      9.09 o 
   2  -7   3      143.53      152.26     13.93 o 
   3  -7   3      346.97      316.87     27.74 o 
   4  -7   3       64.87       78.89     21.08 o 
   5  -7   3      263.88      289.44     33.65 o 
   6  -7   3        0.72       -5.79     23.05 o 
   7  -7   3       30.68      -15.90     28.17 o 
  -7  -6   3        8.38       22.87     22.87 o 
  -6  -6   3        0.04       -6.10     20.09 o 
  -5  -6   3       59.34       35.13     19.05 o 
  -4  -6   3       54.06       71.99     20.34 o 
  -3  -6   3      105.13      107.00     19.85 o 
  -2  -6   3       18.58       18.38      7.71 o 
  -1  -6   3       95.32      100.38     10.69 o 
   0  -6   3       14.86       19.77      7.82 o 
   1  -6   3     1396.05     1373.27     31.04 o 
   2  -6   3      560.03      514.87     15.76 o 
   3  -6   3      118.62      141.34     12.00 o 
   4  -6   3     1627.25     1623.66     47.12 o 
   5  -6   3      150.27      183.35     18.12 o 
   6  -6   3      658.77      685.89     46.69 o 
   7  -6   3       98.04      113.98     18.58 o 
   8  -6   3       23.56       18.58     18.56 o 
  -8  -5   3       12.04       47.89     25.33 o 
  -7  -5   3       45.66       39.93     15.36 o 
  -6  -5   3       42.12       35.04     13.34 o 
  -5  -5   3      700.32      669.14     26.88 o 
  -4  -5   3      269.61      273.36     17.91 o 
  -3  -5   3       88.31      109.35     10.20 o 
  -2  -5   3      107.97      138.22      7.84 o 
  -1  -5   3      184.88      213.92     12.39 o 
   0  -5   3      483.37      463.80     17.52 o 
   1  -5   3     1613.36     1596.80     34.46 o 
   2  -5   3       99.78       95.31      7.36 o 
   3  -5   3     2279.63     2334.08     60.80 o 
   4  -5   3       64.46       61.20     10.57 o 
   5  -5   3      997.41     1020.37     34.45 o 
   6  -5   3       23.49       39.74     13.60 o 
   7  -5   3        1.57      -11.31     14.67 o 
   8  -5   3       18.26       15.60     17.48 o 
  -9  -4   3       70.55       49.74     29.34 o 
  -8  -4   3        7.01        7.58     23.30 o 
  -7  -4   3      198.07      235.97     26.53 o 
  -6  -4   3      172.42      203.86     17.08 o 
  -5  -4   3       60.74       40.81     10.74 o 
  -4  -4   3       47.34       46.14     13.31 o 
  -3  -4   3      979.75     1031.95     30.96 o 
  -2  -4   3      265.04      264.04      9.71 o 
  -1  -4   3      222.89      207.68      9.64 o 
   0  -4   3      962.17     1076.75     39.08 o 
   1  -4   3     1559.57     1679.24     35.24 o 
   2  -4   3      613.31      673.12     17.07 o 
   3  -4   3        0.61        2.70      4.88 o 
   4  -4   3       71.32       95.57     10.63 o 
   5  -4   3      300.60      313.95     18.02 o 
   6  -4   3      281.34      268.03     18.35 o 
   7  -4   3        9.13        4.92     14.25 o 
   8  -4   3        0.08        9.75     15.95 o 
   9  -4   3        8.83       -6.10     25.58 o 
  -9  -3   3       37.00       52.51     28.29 o 
  -8  -3   3        1.53        1.42     21.94 o 
  -7  -3   3      172.48      185.96     25.58 o 
  -6  -3   3        5.16       15.04     13.19 o 
  -5  -3   3       14.08       14.95     18.86 o 
  -4  -3   3      610.64      574.94     21.23 o 
  -3  -3   3      476.29      471.53     17.19 o 
  -2  -3   3       90.21      102.86     11.13 o 
  -1  -3   3     2066.40     2013.44     40.71 o 
   0  -3   3      276.56      224.44     11.71 o 
   1  -3   3     4244.02     4392.29     85.56 o 
   2  -3   3     1941.83     1847.01     43.47 o 
   3  -3   3     3577.94     3688.52     73.43 o 
   4  -3   3     3360.27     3305.61     82.50 o 
   5  -3   3      778.38      762.47     27.17 o 
   6  -3   3      113.00      105.40     14.33 o 
   7  -3   3        0.25      -16.59     12.33 o 
   8  -3   3        1.04       -9.99     21.39 o 
   9  -3   3        0.08      -15.84     24.72 o 
  -9  -2   3        4.12       -3.39     25.58 o 
  -8  -2   3        2.60      -20.65     18.74 o 
  -7  -2   3       50.86       69.71     21.14 o 
  -6  -2   3       56.15       74.69     11.47 o 
  -5  -2   3      440.15      427.44     18.80 o 
  -4  -2   3     1088.83     1059.92     31.70 o 
  -3  -2   3      219.17      208.38     14.64 o 
  -2  -2   3     6047.77     5977.26    144.53 o 
  -1  -2   3     1739.71     1723.11     41.75 o 
   0  -2   3    14028.62    14717.38    349.88 o 
   1  -2   3     6544.72     6453.13    123.74 o 
   2  -2   3     7639.96     8447.34    161.89 o 
   3  -2   3     2542.11     2442.96    100.70 o 
   4  -2   3     1172.00     1214.01     34.60 o 
   5  -2   3     1154.90     1247.20     53.50 o 
   6  -2   3       50.51       59.05     17.81 o 
   7  -2   3       13.50       24.89     18.24 o 
   8  -2   3        0.65       14.36     22.37 o 
   9  -2   3        2.68       15.90     25.02 o 
  -9  -1   3        8.79       23.67     24.10 o 
  -8  -1   3       40.06       71.00     22.99 o 
  -7  -1   3       14.66      -11.46     17.87 o 
  -6  -1   3        2.90        3.08     15.47 o 
  -5  -1   3      507.34      481.79     18.83 o 
  -4  -1   3      964.24     1027.78     30.39 o 
  -3  -1   3    10937.07    11491.71    274.91 o 
  -2  -1   3     8111.44     8458.23    202.39 o 
  -1  -1   3     5560.00     5734.42    137.24 o 
   0  -1   3     7456.30     7630.29    178.12 o 
   1  -1   3     5519.32     6078.31    116.45 o 
   2  -1   3     8981.06     8676.67    174.40 o 
   3  -1   3        1.90       15.27      9.69 o 
   4  -1   3      321.26      319.85     13.96 o 
   5  -1   3      149.44      200.75     19.79 o 
   6  -1   3      388.52      435.35     20.18 o 
   7  -1   3      192.83      235.02     26.20 o 
   8  -1   3      209.77      182.38     26.38 o 
   9  -1   3        8.94       37.04     23.98 o 
  -9   0   3        4.76       -5.86     24.22 o 
  -8   0   3        8.47       23.91     22.62 o 
  -7   0   3      225.17      253.45     28.54 o 
  -6   0   3       68.50       64.29     18.06 o 
  -5   0   3      112.22      116.19     10.24 o 
  -4   0   3      195.02      195.94     10.48 o 
  -3   0   3     1077.86     1251.39     44.32 o 
  -2   0   3      145.14      180.38      7.65 o 
  -1   0   3     4965.86     5251.46    170.24 o 
   0   0   3      395.82      303.31     15.53 o 
   1   0   3      330.42      279.94      7.04 o 
   2   0   3       64.30       66.73      6.56 o 
   3   0   3       93.73      117.88      5.70 o 
   4   0   3     1483.47     1529.75     33.07 o 
   5   0   3      758.95      793.47     20.38 o 
   6   0   3       23.59       -2.53     15.10 o 
   7   0   3      141.70      144.84     21.57 o 
   8   0   3       76.80      116.74     23.42 o 
   9   0   3        6.19        5.49     23.98 o 
  -9   1   3       34.07       31.37     23.85 o 
  -8   1   3       41.54       45.30     21.70 o 
  -7   1   3      671.09      573.03     37.29 o 
  -6   1   3       87.58       91.53     19.17 o 
  -5   1   3       71.51       86.66     16.03 o 
  -4   1   3      770.69      768.51     27.58 o 
  -3   1   3      384.62      401.24     13.26 o 
  -2   1   3     4981.81     5061.18    121.94 o 
  -1   1   3        0.64        5.97      4.93 o 
   0   1   3      636.52      625.73     24.90 o 
   1   1   3     1396.17     1345.19     34.45 o 
   2   1   3       80.46       81.10      4.44 o 
   3   1   3      584.86      542.51     13.24 o 
   4   1   3      333.83      328.24     10.52 o 
   5   1   3      234.78      209.72      9.50 o 
   6   1   3      410.99      417.40     27.98 o 
   7   1   3        5.87       -0.49     17.26 o 
   8   1   3        3.03      -22.00     19.66 o 
   9   1   3        5.22        3.45     22.56 o 
  -9   2   3        0.14      -25.33     21.20 o 
  -8   2   3      119.33      131.53     27.37 o 
  -7   2   3       14.93       29.59     17.94 o 
  -6   2   3      491.57      504.61     31.99 o 
  -5   2   3     1813.34     1750.34     70.20 o 
  -4   2   3      340.01      300.29     20.52 o 
  -3   2   3     8382.12     8390.82    201.26 o 
  -2   2   3      145.91      124.90     14.36 o 
  -1   2   3     1289.71     1269.58     46.04 o 
   0   2   3     1909.92     1886.49     67.18 o 
   1   2   3     1781.08     1799.69     45.55 o 
   2   2   3     1387.78     1556.49     58.37 o 
   3   2   3      107.22      112.00      8.28 o 
   4   2   3        4.67        7.52      4.91 o 
   5   2   3      266.73      280.66     14.51 o 
   6   2   3        2.60        3.42      9.67 o 
   7   2   3        1.32       -6.16     17.50 o 
   8   2   3       24.50       17.63     21.14 o 
   9   2   3        0.33        6.23     23.98 o 
  -9   3   3        8.84      -19.91     23.73 o 
  -8   3   3      166.92      124.13     25.09 o 
  -7   3   3      165.05      145.09     24.65 o 
  -6   3   3      288.67      287.96     25.58 o 
  -5   3   3        3.04        8.07     13.56 o 
  -4   3   3     1262.69     1205.35     50.11 o 
  -3   3   3      175.99      136.71     13.37 o 
  -2   3   3     7539.59     7000.97    168.46 o 
  -1   3   3       16.76       43.51      5.98 o 
   0   3   3     2410.92     2229.55     80.13 o 
   1   3   3     2322.39     2391.35     60.65 o 
   2   3   3     2777.85     2765.74     76.37 o 
   3   3   3     4659.97     4456.81    152.58 o 
   4   3   3       26.98       27.27      7.72 o 
   5   3   3     2345.52     2258.42     61.40 o 
   6   3   3       30.18       30.82     10.81 o 
   7   3   3        3.42        1.66     17.81 o 
   8   3   3        0.76       20.59     21.45 o 
   9   3   3        9.45        3.39     24.53 o 
  -8   4   3       24.50       23.36     20.96 o 
  -7   4   3       82.75       69.34     21.45 o 
  -6   4   3       32.44       35.38     17.57 o 
  -5   4   3        2.79        3.39     13.01 o 
  -4   4   3        0.81      -11.90     10.79 o 
  -3   4   3      434.67      386.12     13.76 o 
  -2   4   3     1737.43     1965.39     50.97 o 
  -1   4   3     5702.67     5814.24    201.43 o 
   0   4   3    11550.16    12543.03    429.91 o 
   1   4   3        7.37       -6.66      6.66 o 
   2   4   3     6922.79     6465.17    125.14 o 
   3   4   3       74.72       92.16      8.90 o 
   4   4   3     3119.73     3029.66     78.94 o 
   5   4   3       22.62       13.09      9.47 o 
   6   4   3      127.17      116.15     17.32 o 
   7   4   3        4.42       -7.65     12.36 o 
   8   4   3       23.08       57.94     23.36 o 
   9   4   3        3.43       -6.41     22.37 o 
  -8   5   3       55.75       75.57     25.33 o 
  -7   5   3       51.36       11.28     18.00 o 
  -6   5   3       11.18       44.99     17.13 o 
  -5   5   3      484.75      489.76     31.31 o 
  -4   5   3      258.82      243.65     21.70 o 
  -3   5   3       91.71       84.01     12.70 o 
  -2   5   3      280.77      304.88     29.12 o 
  -1   5   3      198.61      159.39     14.18 o 
   0   5   3     1038.39     1208.13     49.31 o 
   1   5   3     1181.47     1187.60     49.56 o 
   2   5   3      195.75      225.10      9.88 o 
   3   5   3     1164.51     1193.23     35.94 o 
   4   5   3        1.92       10.63      8.46 o 
   5   5   3      155.28      153.82     14.32 o 
   6   5   3       13.99        7.42     12.05 o 
   7   5   3       35.66       34.16     14.63 o 
   8   5   3        3.93       28.23     23.18 o 
   9   5   3        2.52        1.23     25.52 o 
  -8   6   3       25.23       33.71     23.05 o 
  -7   6   3      156.84      167.16     26.87 o 
  -6   6   3      218.12      229.53     26.69 o 
  -5   6   3      641.23      611.67     36.18 o 
  -4   6   3      157.55      154.09     19.72 o 
  -3   6   3      545.45      522.86     29.40 o 
  -2   6   3      268.59      250.78     13.53 o 
  -1   6   3      609.40      698.77     33.28 o 
   0   6   3     2723.31     2711.55    101.27 o 
   1   6   3      210.52      216.90     18.74 o 
   2   6   3      281.96      263.68     12.71 o 
   3   6   3      363.96      351.20     18.74 o 
   4   6   3        6.37       -1.84      9.80 o 
   5   6   3        5.31        0.83     15.62 o 
   6   6   3      261.70      287.49     25.64 o 
   7   6   3      172.66      179.08     18.91 o 
   8   6   3        5.64       37.23     23.98 o 
  -7   7   3       54.32       51.71     23.11 o 
  -6   7   3       93.48      119.45     23.54 o 
  -5   7   3      710.73      684.71     39.57 o 
  -4   7   3       53.90       38.34     16.46 o 
  -3   7   3     1626.78     1454.67     61.08 o 
  -2   7   3      196.73      263.19     23.85 o 
  -1   7   3     2189.90     2051.12     79.63 o 
   0   7   3      805.68      764.96     38.34 o 
   1   7   3     2339.84     2237.20     58.88 o 
   2   7   3     1568.43     1331.70     58.74 o 
   3   7   3      315.55      299.32     18.35 o 
   4   7   3       74.21       97.39     14.63 o 
   5   7   3        7.00       16.65     12.92 o 
   6   7   3      146.29      133.55     24.90 o 
   7   7   3      105.01      113.92     18.19 o 
   8   7   3        3.03       -2.26     21.57 o 
  -7   8   3        4.98      -18.80     21.39 o 
  -6   8   3       19.02       34.02     21.70 o 
  -5   8   3       53.09       38.89     19.35 o 
  -4   8   3      405.73      429.05     31.80 o 
  -3   8   3      310.06      306.15     25.70 o 
  -2   8   3      713.82      753.99     42.34 o 
  -1   8   3      155.23      174.55     20.59 o 
   0   8   3      186.66      178.38     18.92 o 
   1   8   3     2984.59     2663.16     69.85 o 
   2   8   3        2.97        4.99     15.84 o 
   3   8   3        6.95        2.84     18.18 o 
   4   8   3       97.75       87.26     18.89 o 
   5   8   3       32.18       32.68     14.81 o 
   6   8   3        3.84       -8.54     15.36 o 
   7   8   3       27.18       51.79     18.38 o 
  -1   9   3      110.43      102.93     14.58 o 
   0   9   3      356.95      384.69     20.74 o 
   1   9   3       30.63       42.96     18.80 o 
   2   9   3       34.24       73.84     22.68 o 
   3   9   3       66.50       79.33     22.50 o 
   4   9   3      381.85      382.64     37.41 o 
   5   9   3       74.40      137.51     30.45 o 
   6   9   3        5.21       -4.01     25.58 o 
   7   9   3        0.25       -6.23     28.78 o 
  -5  10   3        0.91      -33.19     22.13 o 
  -3  10   3       35.69        9.25     24.04 o 
  -2  10   3       24.48       23.05     22.19 o 
  -1  10   3      105.77      149.53     24.84 o 
   0  10   3       92.28       74.52     22.44 o 
   1  10   3        2.22      -16.33     18.31 o 
   2  10   3       39.79       37.84     23.61 o 
   3  10   3        7.10      -10.48     23.11 o 
   4  10   3        5.01        8.69     23.91 o 
   5  10   3      153.38      152.61     33.28 o 
   6  10   3       38.78       66.44     29.15 o 
  -4  11   3      102.65       93.81     32.79 o 
  -3  11   3        2.07      -17.32     23.67 o 
  -2  11   3      141.48      214.25     32.91 o 
  -1  11   3       18.29       21.33     22.81 o 
   0  11   3      120.18      141.89     27.43 o 
   1  11   3       31.02        4.19     23.42 o 
   2  11   3        0.15       10.72     23.05 o 
   3  11   3       13.47       46.66     25.83 o 
   4  11   3        0.44       -3.14     25.83 o 
   5  11   3       11.72       15.41     28.35 o 
  -2  12   3        4.70      -21.88     27.18 o 
   1  12   3      130.31      130.98     31.25 o 
   2  12   3       35.48       63.12     29.34 o 
   3  12   3        2.96        8.51     29.46 o 
  -3 -11   4        3.66       40.68     30.51 o 
  -2 -11   4       41.88       15.96     27.61 o 
  -1 -11   4        1.41       -6.78     26.01 o 
   0 -11   4       20.36       10.66     24.96 o 
   1 -11   4        9.50       23.85     22.56 o 
   2 -11   4       24.56       37.91     23.24 o 
   3 -11   4       10.32       61.27     28.66 o 
  -5 -10   4        2.04       -4.81     29.71 o 
  -4 -10   4       15.38       49.62     27.55 o 
  -3 -10   4       42.64       -5.79     26.32 o 
  -2 -10   4        0.77       10.11     23.36 o 
  -1 -10   4       62.85       85.61     27.00 o 
   0 -10   4        1.17       -3.59     15.29 o 
   1 -10   4      461.78      439.22     34.45 o 
   2 -10   4       82.91       55.66     24.47 o 
   3 -10   4        0.54       -3.57     22.25 o 
   4 -10   4       21.55      -35.13     26.32 o 
   5 -10   4        7.25       31.25     30.69 o 
  -6  -9   4       45.54       71.07     29.89 o 
  -5  -9   4       12.49       11.16     25.58 o 
  -4  -9   4       72.73       96.15     28.04 o 
  -3  -9   4        0.80        4.25     22.37 o 
  -2  -9   4        1.09       -7.77     19.54 o 
  -1  -9   4      310.60      243.28     30.57 o 
   0  -9   4       34.89       31.10     13.68 o 
   1  -9   4        0.19      -10.26     16.89 o 
   2  -9   4       15.69      -10.85     19.05 o 
   3  -9   4       87.32       88.88     25.76 o 
   4  -9   4        4.14       12.51     23.30 o 
   5  -9   4        8.54       -2.96     27.06 o 
   6  -9   4        4.76        0.06     30.51 o 
  -7  -8   4       27.14       18.98     27.80 o 
  -6  -8   4       12.69       19.23     25.95 o 
  -5  -8   4       44.53       92.39     26.63 o 
  -4  -8   4        1.53       29.65     23.05 o 
  -3  -8   4      269.91      288.58     32.05 o 
  -2  -8   4       24.76       27.67     19.91 o 
  -1  -8   4      218.27      242.89     19.35 o 
   0  -8   4     1021.52     1026.60     34.74 o 
   1  -8   4       24.78        8.73     10.92 o 
   2  -8   4       24.05       14.24     18.55 o 
   3  -8   4       48.66       71.99     23.05 o 
   4  -8   4      313.00      376.72     34.76 o 
   5  -8   4       27.22       45.30     24.41 o 
   6  -8   4      123.15      171.84     32.48 o 
   7  -8   4       45.16       42.78     30.39 o 
  -7  -7   4        8.44       21.33     23.30 o 
  -6  -7   4       13.39       13.01     22.31 o 
  -5  -7   4       12.49        8.38     21.70 o 
  -4  -7   4        2.98       25.83     20.34 o 
  -3  -7   4       42.50       52.76     20.15 o 
  -2  -7   4      338.08      375.74     19.19 o 
  -1  -7   4     1101.21     1044.18     33.25 o 
   0  -7   4      401.43      404.01     19.72 o 
   1  -7   4     1176.19     1180.77     36.90 o 
   2  -7   4      341.63      417.75     35.81 o 
   3  -7   4     1048.59      987.78     49.25 o 
   4  -7   4        6.93       -2.47     17.94 o 
   5  -7   4      259.82      327.41     34.39 o 
   6  -7   4       48.65       85.55     29.22 o 
   7  -7   4       57.07       85.12     31.80 o 
  -7  -6   4        0.23       -5.67     21.76 o 
  -6  -6   4       35.57       27.43     21.08 o 
  -5  -6   4      305.75      267.68     30.02 o 
  -4  -6   4       46.43       92.45     20.89 o 
  -3  -6   4        1.88        0.00     15.10 o 
  -2  -6   4        0.95        6.55     12.02 o 
  -1  -6   4      169.80      189.30     12.88 o 
   0  -6   4      635.52      601.69     22.12 o 
   1  -6   4        3.61        4.74      7.87 o 
   2  -6   4      803.90      804.87     27.11 o 
   3  -6   4      154.17      177.70     22.44 o 
   4  -6   4      431.58      467.14     33.16 o 
   5  -6   4       10.01       -0.02     19.48 o 
   6  -6   4       46.77       36.98     22.37 o 
   7  -6   4      108.32      117.60     30.26 o 
   8  -6   4        6.81       -8.26     28.35 o 
  -8  -5   4        0.16        2.10     24.65 o 
  -7  -5   4        0.40      -15.57     13.38 o 
  -6  -5   4       32.15        6.51     12.41 o 
  -5  -5   4      555.83      516.10     34.39 o 
  -4  -5   4       57.32       66.40     16.27 o 
  -3  -5   4      189.35      200.54     26.32 o 
  -2  -5   4       57.47       80.29      7.00 o 
  -1  -5   4      379.42      422.87     16.80 o 
   0  -5   4       22.07       22.32      4.16 o 
   1  -5   4       10.56       19.97      4.65 o 
   2  -5   4        7.46       13.48      5.51 o 
   3  -5   4      305.33      332.89     15.66 o 
   4  -5   4        3.78       -4.73      9.16 o 
   5  -5   4       19.38       30.77     11.76 o 
   6  -5   4      170.28      192.07     27.12 o 
   7  -5   4       62.68       64.55     16.99 o 
   8  -5   4       10.88       30.06     29.40 o 
  -8  -4   4        5.55        3.02     21.63 o 
  -7  -4   4       12.19       31.68     20.71 o 
  -6  -4   4        9.24       26.67     12.05 o 
  -5  -4   4     3630.45     3633.11     95.06 o 
  -4  -4   4       19.06        9.34      8.02 o 
  -3  -4   4        4.37       -2.94      6.79 o 
  -2  -4   4      944.18      839.64     20.53 o 
  -1  -4   4      435.64      524.83     13.94 o 
   0  -4   4     2530.67     2467.19     62.15 o 
   1  -4   4     1932.34     1836.67     38.33 o 
   2  -4   4      735.47      776.38     18.92 o 
   3  -4   4       12.26        5.33      7.07 o 
   4  -4   4      206.88      219.98     14.34 o 
   5  -4   4       69.34       80.29     24.69 o 
   6  -4   4      168.95      186.05     17.18 o 
   7  -4   4      152.44      168.76     18.56 o 
   8  -4   4        6.04        1.88     26.10 o 
   9  -4   4        3.19      -22.93     24.72 o 
  -9  -3   4        0.08      -10.91     23.98 o 
  -8  -3   4       32.15       79.57     25.52 o 
  -7  -3   4       13.46        7.70     19.11 o 
  -6  -3   4      269.45      292.99     18.66 o 
  -5  -3   4     1809.57     1824.78     52.06 o 
  -4  -3   4      151.11      165.55     12.14 o 
  -3  -3   4    11089.77    11308.45    271.87 o 
  -2  -3   4     5110.03     5204.00    127.04 o 
  -1  -3   4     8654.39     9011.86    172.81 o 
   0  -3   4     1228.98     1091.02     40.56 o 
   1  -3   4      840.90      856.74     19.02 o 
   2  -3   4      679.27      584.04     14.63 o 
   3  -3   4      243.30      253.30      9.37 o 
   4  -3   4      221.01      263.01     14.25 o 
   5  -3   4      123.93      133.43     28.60 o 
   6  -3   4       35.54       52.51     12.11 o 
   7  -3   4       35.37       38.74     14.23 o 
   8  -3   4       14.79       -2.10     20.40 o 
   9  -3   4        0.09      -22.37     23.54 o 
  -9  -2   4        0.00       -8.75     24.10 o 
  -8  -2   4       21.27       -1.17     23.30 o 
  -7  -2   4        0.60      -12.64     18.18 o 
  -6  -2   4      161.29      169.78     15.56 o 
  -5  -2   4      223.76      233.60     14.47 o 
  -4  -2   4      501.17      453.02     18.13 o 
  -3  -2   4       55.75       77.16      7.67 o 
  -2  -2   4     5083.50     5134.10    124.79 o 
  -1  -2   4       35.09       49.24      8.44 o 
   0  -2   4    13201.26    13849.82    322.28 o 
   1  -2   4      314.27      416.24     10.49 o 
   2  -2   4        7.76       17.87      6.65 o 
   3  -2   4     3585.74     3500.06     88.45 o 
   4  -2   4     2566.11     2578.38     53.47 o 
   5  -2   4      506.95      515.08     20.84 o 
   6  -2   4      112.72      116.19     14.82 o 
   7  -2   4      400.13      428.70     47.58 o 
   8  -2   4        4.42        1.97     21.88 o 
   9  -2   4       12.48        8.32     25.33 o 
  -9  -1   4        2.64       10.17     26.63 o 
  -8  -1   4       60.35       96.95     24.78 o 
  -7  -1   4        0.71      -14.05     18.06 o 
  -6  -1   4      140.20      158.71     22.13 o 
  -5  -1   4       13.36       12.67      7.63 o 
  -4  -1   4        3.12        2.11      6.16 o 
  -3  -1   4      917.50     1084.36     30.70 o 
  -2  -1   4      405.61      459.68     14.87 o 
  -1  -1   4      247.63      300.62      9.94 o 
   0  -1   4    21035.18    21606.33    500.35 o 
   1  -1   4    28607.94    29507.84    959.96 o 
   2  -1   4    14616.48    13954.68    433.69 o 
   3  -1   4      381.21      459.16     12.88 o 
   4  -1   4    20015.94    20000.70    380.92 o 
   5  -1   4      709.19      701.97     23.97 o 
   6  -1   4     1402.24     1346.71     40.18 o 
   7  -1   4      320.31      374.13     30.08 o 
   8  -1   4        3.85       26.13     22.07 o 
   9  -1   4        6.98       11.09     22.99 o 
  -9   0   4        1.00        3.82     23.73 o 
  -8   0   4      272.62      329.75     34.82 o 
  -7   0   4        1.62       -9.68     16.52 o 
  -6   0   4      122.60      130.91     19.91 o 
  -5   0   4      573.13      555.18     28.23 o 
  -4   0   4       14.75       25.81      6.42 o 
  -3   0   4     6746.24     7447.01    226.97 o 
  -2   0   4      812.51      899.29     24.73 o 
  -1   0   4     1574.60     1688.34     42.89 o 
   0   0   4        0.70       12.02      6.29 o 
   1   0   4      508.80      532.12     12.56 o 
   2   0   4     4728.29     4721.16     91.43 o 
   3   0   4     1913.70     2208.70     44.84 o 
   4   0   4      595.88      658.75     16.74 o 
   5   0   4      435.29      438.72     13.94 o 
   6   0   4      158.72      156.49     19.72 o 
   7   0   4       11.25       31.13     18.55 o 
   8   0   4        1.05       -2.28     18.86 o 
   9   0   4       18.72      -15.84     21.57 o 
  -9   1   4       15.40      -23.48     24.04 o 
  -8   1   4      110.09       98.99     25.46 o 
  -7   1   4       29.43       27.74     19.85 o 
  -6   1   4      818.73      866.29     45.30 o 
  -5   1   4      102.45      121.48     16.70 o 
  -4   1   4     2564.08     2535.93     64.92 o 
  -3   1   4      270.62      239.06     16.18 o 
  -2   1   4     5390.69     5152.11    124.61 o 
  -1   1   4      836.66      715.60     28.94 o 
   0   1   4     3575.74     3483.48    121.85 o 
   1   1   4     1899.82     1753.17     63.85 o 
   2   1   4      464.56      506.11     14.73 o 
   3   1   4      302.38      287.02      9.05 o 
   4   1   4      166.04      170.60      7.95 o 
   5   1   4      593.91      589.02     16.37 o 
   6   1   4        3.14        4.31     14.85 o 
   7   1   4      105.87       95.54     20.03 o 
   8   1   4       19.91       -2.84     20.71 o 
   9   1   4        0.40       36.55     24.72 o 
  -9   2   4        1.59       11.09     25.27 o 
  -8   2   4        4.31      -15.66     20.46 o 
  -7   2   4      108.57      151.32     24.90 o 
  -6   2   4      201.00      201.43     23.30 o 
  -5   2   4     1328.28     1288.74     55.41 o 
  -4   2   4      468.99      392.62     23.54 o 
  -3   2   4     2328.66     2182.69     55.37 o 
  -2   2   4      581.93      521.90     62.71 o 
  -1   2   4     3408.13     3269.17    114.52 o 
   0   2   4     1134.66     1057.55     40.74 o 
   1   2   4     4360.86     4533.34    110.18 o 
   2   2   4    21970.17    21952.53    520.17 o 
   3   2   4      310.94      361.23      9.93 o 
   4   2   4     1908.56     1865.92     38.85 o 
   5   2   4       31.77       33.31      8.67 o 
   6   2   4        3.00       -5.98      9.04 o 
   7   2   4        0.55       15.47     16.58 o 
   8   2   4       21.64       23.91     21.14 o 
   9   2   4       12.82       20.52     22.68 o 
  -9   3   4        8.90       33.78     24.59 o 
  -8   3   4        1.93      -15.78     19.23 o 
  -7   3   4        0.19       12.33     16.76 o 
  -6   3   4      228.43      235.45     25.09 o 
  -5   3   4      105.53       79.57     15.90 o 
  -4   3   4      613.51      630.17     32.73 o 
  -3   3   4     1591.27     1354.12    130.51 o 
  -2   3   4     5100.45     4940.95    120.72 o 
  -1   3   4    11633.79    12036.87    411.36 o 
   0   3   4     1157.35     1079.55     41.60 o 
   1   3   4     4597.95     4571.60    160.56 o 
   2   3   4       18.84       38.54     14.24 o 
   3   3   4     8203.18     8399.08    203.33 o 
   4   3   4       13.20       12.73      8.04 o 
   5   3   4       67.17       72.10     10.63 o 
   6   3   4        2.16      -15.18     10.12 o 
   7   3   4       49.94       22.25     19.17 o 
   8   3   4       53.95       72.18     22.50 o 
   9   3   4        3.86        7.03     24.65 o 
  -8   4   4       12.98       17.81     20.89 o 
  -7   4   4       65.08       80.13     20.65 o 
  -6   4   4        0.31       -6.41     16.21 o 
  -5   4   4     1948.20     1729.63     70.57 o 
  -4   4   4      812.54      745.86     36.73 o 
  -3   4   4       68.72       73.55      7.10 o 
  -2   4   4      718.37      755.08     23.16 o 
  -1   4   4      285.35      334.81     17.20 o 
   0   4   4     1165.39     1172.13     46.23 o 
   1   4   4     2399.03     2413.41     89.31 o 
   2   4   4      542.40      538.91     19.37 o 
   3   4   4      242.99      299.57     14.33 o 
   4   4   4      260.08      270.82     15.13 o 
   5   4   4       70.35       74.39     16.21 o 
   6   4   4       35.09       47.93     12.61 o 
   7   4   4      411.52      456.59     24.01 o 
   8   4   4       43.04       34.39     20.52 o 
   9   4   4       77.46       46.97     24.72 o 
  -8   5   4       16.42       39.26     24.22 o 
  -7   5   4       77.04       37.23     21.26 o 
  -6   5   4      914.11      774.45     43.27 o 
  -5   5   4      725.09      698.64     37.47 o 
  -4   5   4      216.02      216.77     20.34 o 
  -3   5   4      808.39      730.88     35.93 o 
  -2   5   4        5.89       13.61      7.24 o 
  -1   5   4     4245.40     4624.11    162.84 o 
   0   5   4      135.36      104.72     12.94 o 
   1   5   4      330.97      395.33     23.30 o 
   2   5   4        1.91        6.39      7.10 o 
   3   5   4       36.57       69.47     19.88 o 
   4   5   4        0.34        0.15     11.31 o 
   5   5   4      357.01      345.63     18.46 o 
   6   5   4      469.48      474.02     23.26 o 
   7   5   4       16.26        3.42     13.73 o 
   8   5   4        2.24      -30.42     20.28 o 
   9   5   4        9.06        1.29     22.62 o 
  -8   6   4       68.56       64.78     24.10 o 
  -7   6   4       89.43       89.93     23.91 o 
  -6   6   4      257.90      263.19     28.60 o 
  -5   6   4        2.43       10.17     16.09 o 
  -4   6   4     1595.13     1520.43     64.78 o 
  -3   6   4       63.83       64.84     15.04 o 
  -2   6   4     2929.58     2876.83     74.94 o 
  -1   6   4      559.15      575.99     28.97 o 
   0   6   4      439.91      346.39     23.11 o 
   1   6   4       30.91       18.55     12.14 o 
   2   6   4       32.97       45.50      8.41 o 
   3   6   4        2.84       -4.43     10.97 o 
   4   6   4       84.87       68.00     12.12 o 
   5   6   4        1.79      -15.83     14.05 o 
   6   6   4        2.14        2.25     12.48 o 
   7   6   4       86.44       78.71     17.00 o 
   8   6   4       22.55       15.36     16.78 o 
  -7   7   4      218.32      195.32     28.54 o 
  -6   7   4       12.16       22.87     20.34 o 
  -5   7   4      246.59      272.62     27.74 o 
  -4   7   4      299.50      324.39     28.11 o 
  -3   7   4      889.42      869.93     43.51 o 
  -2   7   4      288.55      318.72     27.37 o 
  -1   7   4     1557.09     1542.19     62.87 o 
   0   7   4     1374.71     1353.40     57.20 o 
   1   7   4     1203.20     1104.88     50.11 o 
   2   7   4      594.00      520.02     32.42 o 
   3   7   4      363.18      341.96     19.63 o 
   4   7   4      400.99      382.73     21.51 o 
   5   7   4      315.13      299.03     20.68 o 
   6   7   4      122.07      131.00     17.90 o 
   7   7   4        1.86       12.81     15.27 o 
   8   7   4       23.33       25.95     17.69 o 
  -7   8   4       39.91        5.12     24.41 o 
  -6   8   4       18.27        7.83     20.89 o 
  -5   8   4        8.06       29.15     18.55 o 
  -4   8   4       94.00       92.39     21.82 o 
  -3   8   4       32.15       31.62     16.89 o 
  -2   8   4      501.52      526.99     36.55 o 
  -1   8   4      651.67      592.57     33.71 o 
   0   8   4        1.98      -14.98     14.11 o 
   1   8   4      375.84      336.43     32.54 o 
   2   8   4      131.37      137.88     21.20 o 
   3   8   4      293.41      286.24     28.78 o 
   4   8   4      310.93      299.25     21.59 o 
   5   8   4      226.60      238.95     21.05 o 
   6   8   4       44.18       49.99     17.22 o 
   7   8   4        0.38      -13.54     17.44 o 
  -6   9   4        3.92       21.88     24.28 o 
  -5   9   4       41.57       44.13     23.18 o 
  -4   9   4      113.20      109.53     24.53 o 
  -3   9   4       27.82       32.48     20.46 o 
  -2   9   4       80.94       86.78     23.42 o 
  -1   9   4      108.36      115.51     26.07 o 
   0   9   4      148.71      151.85     15.18 o 
   1   9   4       70.29       48.94     20.22 o 
   2   9   4      122.13      164.69     24.28 o 
   3   9   4       39.15       33.16     21.76 o 
   4   9   4       61.08       57.81     23.30 o 
   5   9   4       20.42       20.89     25.09 o 
   6   9   4        0.52      -25.46     21.57 o 
   7   9   4        8.27       -4.19     26.20 o 
  -1  10   4       39.87       25.52     20.34 o 
   0  10   4       94.34       97.57     23.36 o 
   1  10   4       25.70       11.53     18.86 o 
   2  10   4       68.19       30.51     20.89 o 
   3  10   4       34.48       58.68     24.35 o 
   4  10   4        5.53       24.65     24.22 o 
   5  10   4        4.46        2.96     23.85 o 
   6  10   4        4.78        7.33     28.91 o 
  -4  11   4      114.81      148.73     32.61 o 
  -3  11   4       24.63       -3.82     27.80 o 
  -2  11   4        3.05       38.95     26.20 o 
  -1  11   4        4.11       29.52     23.79 o 
   0  11   4        0.93      -13.62     21.82 o 
   1  11   4       82.24       57.26     25.70 o 
   2  11   4        0.73      -13.50     21.76 o 
   3  11   4       25.34       -8.20     25.09 o 
   4  11   4       11.29        2.16     28.35 o 
   5  11   4        1.10        5.12     30.39 o 
  -2  12   4       62.22      125.92     35.07 o 
   1  12   4        1.52      -23.36     24.96 o 
   2  12   4       21.33      -16.46     26.81 o 
   3  12   4        9.69       10.05     27.37 o 
  -3 -11   5        0.07      -23.18     26.50 o 
  -2 -11   5        0.11      -34.02     27.06 o 
  -1 -11   5        0.14       -5.92     26.32 o 
   0 -11   5       10.31       -0.49     25.76 o 
   1 -11   5       18.28       17.50     22.81 o 
   2 -11   5       15.18       41.97     25.39 o 
   3 -11   5        2.85       32.24     28.78 o 
  -5 -10   5       39.77       45.18     29.34 o 
  -4 -10   5       12.42       22.81     28.78 o 
  -3 -10   5        3.45       16.15     25.76 o 
  -2 -10   5        0.04       -8.07     23.30 o 
  -1 -10   5        0.27      -16.89     24.04 o 
   0 -10   5      118.71      110.63     16.75 o 
   1 -10   5       25.60       17.50     19.85 o 
   2 -10   5       75.46       64.90     22.56 o 
   3 -10   5       16.63        9.80     24.96 o 
   4 -10   5       10.64      -24.16     26.87 o 
   5 -10   5       30.96       -2.59     30.63 o 
  -6  -9   5        2.19       16.09     28.78 o 
  -5  -9   5       12.07       23.24     28.11 o 
  -4  -9   5        0.63      -10.17     23.18 o 
  -3  -9   5      284.24      273.60     35.19 o 
  -2  -9   5       90.92      116.00     26.07 o 
  -1  -9   5       31.22       37.27     13.36 o 
   0  -9   5      344.46      338.49     26.84 o 
   1  -9   5      356.48      367.53     22.65 o 
   2  -9   5       15.44       36.67     20.77 o 
   3  -9   5       20.55       32.48     23.91 o 
   4  -9   5        0.89      -25.27     24.22 o 
   5  -9   5        9.74       16.76     28.11 o 
   6  -9   5        0.08        0.31     30.57 o 
  -6  -8   5       14.55       40.56     27.49 o 
  -5  -8   5       12.87       30.94     24.35 o 
  -4  -8   5       39.71       34.76     22.74 o 
  -3  -8   5      348.25      392.93     37.84 o 
  -2  -8   5       28.31       32.48     20.28 o 
  -1  -8   5      289.88      336.02     19.71 o 
   0  -8   5      126.78      174.60     16.23 o 
   1  -8   5     2610.56     2552.62     69.76 o 
   2  -8   5      830.60      778.83     42.47 o 
   3  -8   5      131.52      130.11     23.79 o 
   4  -8   5      372.70      477.31     38.28 o 
   5  -8   5        7.54       10.42     25.70 o 
   6  -8   5        1.18       51.16     27.92 o 
  -7  -7   5        8.36       14.55     23.85 o 
  -6  -7   5       20.03       49.19     25.89 o 
  -5  -7   5       48.47       89.37     24.41 o 
  -4  -7   5      137.83      137.39     25.70 o 
  -3  -7   5      143.70      127.89     23.54 o 
  -2  -7   5      310.59      331.26     18.51 o 
  -1  -7   5      348.80      332.81     18.19 o 
   0  -7   5       28.15       17.23     14.61 o 
   1  -7   5      118.65      134.82     13.48 o 
   2  -7   5      199.11      188.73     14.89 o 
   3  -7   5      454.81      423.62     33.22 o 
   4  -7   5       18.68       20.52     21.57 o 
   5  -7   5      179.68      192.18     30.57 o 
   6  -7   5       63.94      127.71     28.78 o 
   7  -7   5       43.27       30.57     29.46 o 
  -7  -6   5        0.45       34.70     24.16 o 
  -6  -6   5        2.87      -18.86     20.22 o 
  -5  -6   5       75.42       67.37     21.70 o 
  -4  -6   5       34.06       30.14     18.06 o 
  -3  -6   5       23.88       27.06     16.09 o 
  -2  -6   5      268.33      276.96     23.05 o 
  -1  -6   5      512.36      557.33     21.61 o 
   0  -6   5        3.47        3.01      8.15 o 
   1  -6   5       15.46        6.63      9.99 o 
   2  -6   5      177.54      183.35     13.30 o 
   3  -6   5        9.49       20.65     15.16 o 
   4  -6   5      255.68      262.01     27.86 o 
   5  -6   5      166.41      173.94     26.87 o 
   6  -6   5       99.25       54.67     22.99 o 
   7  -6   5        3.88       16.46     26.75 o 
   8  -6   5       45.99       53.01     30.94 o 
  -7  -5   5        3.01       10.42     21.02 o 
  -6  -5   5      218.41      221.58     27.61 o 
  -5  -5   5       25.06       41.64     12.26 o 
  -4  -5   5       77.11      105.09     21.14 o 
  -3  -5   5      597.78      620.06     35.32 o 
  -2  -5   5       16.21        6.51      8.21 o 
  -1  -5   5      274.54      281.43     14.38 o 
   0  -5   5      113.74      110.43      9.98 o 
   1  -5   5      437.30      405.53     17.18 o 
   2  -5   5        7.72       13.69      5.29 o 
   3  -5   5        8.76        0.02      7.49 o 
   4  -5   5       73.65       70.05     11.34 o 
   5  -5   5        2.12        1.38     10.54 o 
   6  -5   5      237.96      313.63     20.62 o 
   7  -5   5       31.72       30.02     19.29 o 
   8  -5   5        5.89        4.74     17.48 o 
  -8  -4   5       57.34       92.27     28.91 o 
  -7  -4   5        1.66       -9.99     19.79 o 
  -6  -4   5       91.25      116.85     19.88 o 
  -5  -4   5        1.33      -14.98     13.56 o 
  -4  -4   5      799.80      769.82     26.69 o 
  -3  -4   5        8.43        6.50     10.57 o 
  -2  -4   5      988.51      885.94     21.83 o 
  -1  -4   5     2618.48     3132.02     62.89 o 
   0  -4   5     1771.74     1674.14     44.43 o 
   1  -4   5       83.50      119.18      6.02 o 
   2  -4   5       70.34       81.33      6.02 o 
   3  -4   5      254.91      254.23     10.36 o 
   4  -4   5      194.21      180.43     13.03 o 
   5  -4   5      839.38      844.56     29.74 o 
   6  -4   5      214.53      233.35     18.35 o 
   7  -4   5       12.48       19.74     14.04 o 
   8  -4   5       23.93       28.75     17.26 o 
   9  -4   5        3.29       -0.99     25.09 o 
  -9  -3   5       22.77        8.69     27.92 o 
  -8  -3   5       30.02       56.27     25.89 o 
  -7  -3   5        0.50       20.59     18.92 o 
  -6  -3   5       25.27       27.00     11.92 o 
  -5  -3   5       72.27       86.14     20.25 o 
  -4  -3   5      244.61      253.35     14.25 o 
  -3  -3   5      564.06      567.82     20.31 o 
  -2  -3   5        6.93       10.41      5.26 o 
  -1  -3   5     3495.40     3484.39     82.44 o 
   0  -3   5     7119.42     6990.80    225.96 o 
   1  -3   5     3928.00     4224.90     82.55 o 
   2  -3   5     6266.95     6244.40    121.14 o 
   3  -3   5        4.01       12.85      4.75 o 
   4  -3   5     3054.47     3037.37     76.28 o 
   5  -3   5       73.93       94.21     15.41 o 
   6  -3   5      976.79      926.20     32.49 o 
   7  -3   5       12.57       22.33     15.44 o 
   8  -3   5        5.99      -10.11     21.39 o 
   9  -3   5        0.34        1.73     22.81 o 
  -9  -2   5       16.43       19.48     27.24 o 
  -8  -2   5       37.19       59.11     25.89 o 
  -7  -2   5        1.19        5.55     19.54 o 
  -6  -2   5       12.54        7.53     10.47 o 
  -5  -2   5      144.79      161.78     19.23 o 
  -4  -2   5      576.45      592.97     21.60 o 
  -3  -2   5      103.51      135.41      9.74 o 
  -2  -2   5      590.54      549.67     17.71 o 
  -1  -2   5     4430.15     4688.31     91.61 o 
   0  -2   5      789.26      904.90     39.82 o 
   1  -2   5    15977.49    16364.96    311.13 o 
   2  -2   5        1.87       11.68      3.59 o 
   3  -2   5     1735.31     1653.99     35.54 o 
   4  -2   5      295.22      286.02     11.56 o 
   5  -2   5       15.08       -5.37      7.89 o 
   6  -2   5        4.40       -0.87      9.97 o 
   7  -2   5       14.62       21.24     12.73 o 
   8  -2   5       18.67       17.57     19.97 o 
   9  -2   5        0.78      -31.93     23.85 o 
  -9  -1   5        2.29      -10.35     26.26 o 
  -8  -1   5       53.01       53.32     25.46 o 
  -7  -1   5        2.72       24.35     20.03 o 
  -6  -1   5       84.32       74.58     18.00 o 
  -5  -1   5       29.03       30.41     10.26 o 
  -4  -1   5      107.24      121.26      9.77 o 
  -3  -1   5     2031.35     2222.69     57.72 o 
  -2  -1   5      269.37      290.47     11.99 o 
  -1  -1   5      311.41      367.11     12.12 o 
   0  -1   5     2371.04     2486.02     61.56 o 
   1  -1   5     7439.13     8266.69    190.22 o 
   2  -1   5      652.30      560.53     24.49 o 
   3  -1   5      150.20      170.07      8.09 o 
   4  -1   5     1469.88     1466.55     32.70 o 
   5  -1   5       78.60       86.65     12.67 o 
   6  -1   5        1.25        5.96     10.01 o 
   7  -1   5        3.66        6.47     16.46 o 
   8  -1   5        6.73        5.30     21.39 o 
   9  -1   5       88.49      118.34     29.09 o 
  -9   0   5        0.26      -24.04     24.35 o 
  -8   0   5       69.32       83.52     24.59 o 
  -7   0   5      141.74      110.70     21.76 o 
  -6   0   5      600.24      628.01     38.15 o 
  -5   0   5       62.04       74.36      9.52 o 
  -4   0   5     1266.83     1158.85     55.75 o 
  -3   0   5     3489.37     3582.70     89.19 o 
  -2   0   5      505.61      541.81     16.87 o 
  -1   0   5     2013.00     1947.79     49.40 o 
   0   0   5     3403.07     3503.14    126.60 o 
   1   0   5    49869.34    51418.25    970.98 o 
   2   0   5      630.12      618.98     14.74 o 
   3   0   5      732.88      841.06     19.45 o 
   4   0   5      242.40      252.11     11.36 o 
   5   0   5      195.33      196.51      9.72 o 
   6   0   5      293.23      280.63     23.85 o 
   7   0   5        0.09       12.45     18.31 o 
   8   0   5       81.52       72.61     22.00 o 
   9   0   5        8.58       16.21     24.96 o 
  -9   1   5        6.45       24.72     24.59 o 
  -8   1   5        4.13       29.09     23.11 o 
  -7   1   5       19.46       19.91     19.91 o 
  -6   1   5      853.06      802.87     42.47 o 
  -5   1   5     1210.79     1138.97     50.73 o 
  -4   1   5     7495.40     7675.65    186.18 o 
  -3   1   5     2381.76     2318.41     65.83 o 
  -2   1   5     7084.72     6556.28    158.23 o 
  -1   1   5    12817.49    11645.75    278.50 o 
   0   1   5     9547.12     9579.39    328.89 o 
   1   1   5    15387.25    15301.68    363.27 o 
   2   1   5      120.09      144.05      7.72 o 
   3   1   5     2928.90     2934.95     58.74 o 
   4   1   5      139.15      142.28      7.34 o 
   5   1   5       84.38       85.82     10.43 o 
   6   1   5      139.71      159.14     19.60 o 
   7   1   5       13.57        5.92     17.81 o 
   8   1   5        0.75       -3.08     20.59 o 
   9   1   5       31.54        0.12     23.61 o 
  -9   2   5       28.01       69.53     26.26 o 
  -8   2   5        1.78        3.94     20.09 o 
  -7   2   5       27.44       59.17     21.02 o 
  -6   2   5      241.45      270.52     25.21 o 
  -5   2   5       43.02       54.24     14.18 o 
  -4   2   5      378.15      392.25     24.72 o 
  -3   2   5      843.29      769.71     24.16 o 
  -2   2   5     4732.24     4265.59    288.12 o 
  -1   2   5     6019.19     5657.93    196.00 o 
   0   2   5     9153.32     8847.15    304.23 o 
   1   2   5        7.25       12.67      4.93 o 
   2   2   5     1722.67     1646.30     43.65 o 
   3   2   5        6.97       13.01      4.28 o 
   4   2   5      615.10      583.55     15.76 o 
   5   2   5       42.27       53.22     10.66 o 
   6   2   5      530.12      510.66     22.05 o 
   7   2   5       19.06        4.93     16.33 o 
   8   2   5       67.58       86.97     22.87 o 
   9   2   5       11.14       30.88     25.39 o 
  -9   3   5       11.17        4.62     25.70 o 
  -8   3   5        2.08      -24.22     20.34 o 
  -7   3   5      117.45      126.79     22.37 o 
  -6   3   5       33.94       38.09     16.40 o 
  -5   3   5     1201.88      986.17     47.03 o 
  -4   3   5       13.16       19.05     11.34 o 
  -3   3   5     1279.77     1103.73    115.84 o 
  -2   3   5      416.81      393.80     14.67 o 
  -1   3   5      999.78     1045.04     40.93 o 
   0   3   5     1294.63     1241.41     48.88 o 
   1   3   5     2952.68     2743.91     98.93 o 
   2   3   5     1459.48     1574.61     42.93 o 
   3   3   5      557.82      509.17     18.97 o 
   4   3   5      922.26      917.02     28.91 o 
   5   3   5      344.10      341.25     17.23 o 
   6   3   5     1725.23     1724.76     50.43 o 
   7   3   5      705.48      705.92     42.16 o 
   8   3   5       53.75       57.57     23.85 o 
   9   3   5        0.06        1.54     22.25 o 
  -8   4   5        2.69      -15.35     21.57 o 
  -7   4   5      171.55      176.71     25.15 o 
  -6   4   5      280.10      246.48     26.26 o 
  -5   4   5      167.34      190.27     21.63 o 
  -4   4   5      189.36      207.59     19.66 o 
  -3   4   5      105.05      108.50      9.06 o 
  -2   4   5     1417.75     1490.32     41.25 o 
  -1   4   5       79.65      105.58     11.16 o 
   0   4   5     1446.32     1637.54     62.07 o 
   1   4   5        0.14       -3.27      7.46 o 
   2   4   5     5432.26     6023.15    148.09 o 
   3   4   5      159.26      148.94     11.46 o 
   4   4   5       46.79       55.60      9.89 o 
   5   4   5      437.64      444.34     20.59 o 
   6   4   5       12.52       11.97     14.67 o 
   7   4   5        9.51      -15.33     11.59 o 
   8   4   5       69.96       27.86     22.68 o 
   9   4   5       17.75       22.99     22.87 o 
  -8   5   5       15.13       30.45     24.04 o 
  -7   5   5      199.74      212.15     28.72 o 
  -6   5   5       49.02       74.58     19.05 o 
  -5   5   5      136.41      175.23     22.31 o 
  -4   5   5      332.08      302.51     23.91 o 
  -3   5   5     3235.79     3079.08    113.72 o 
  -2   5   5       21.00       22.11      7.08 o 
  -1   5   5     5102.28     5089.77    178.37 o 
   0   5   5       67.68       93.75     12.57 o 
   1   5   5     1261.19     1303.97     53.75 o 
   2   5   5     1498.73     1655.09     46.80 o 
   3   5   5       60.06       69.33     10.09 o 
   4   5   5       37.91       47.01     10.28 o 
   5   5   5       87.03       74.73     12.80 o 
   6   5   5       35.37       34.10     13.56 o 
   7   5   5        7.04       12.81     13.83 o 
   8   5   5        0.22      -22.13     20.83 o 
   9   5   5       21.62       25.15     25.89 o 
  -8   6   5       91.59       97.69     28.29 o 
  -7   6   5        0.62       -6.60     20.59 o 
  -6   6   5      448.19      423.01     34.15 o 
  -5   6   5      208.17      160.81     21.82 o 
  -4   6   5     1254.66     1246.15     56.15 o 
  -3   6   5       41.99       42.47     14.18 o 
  -2   6   5     1967.45     1820.75     51.32 o 
  -1   6   5     1076.73     1098.35     46.04 o 
   0   6   5      350.69      337.09     22.13 o 
   1   6   5     1768.96     1642.90     67.12 o 
   2   6   5      155.09      207.84     20.09 o 
   3   6   5     1045.79     1034.78     34.46 o 
   4   6   5      244.59      238.28     17.08 o 
   5   6   5      294.66      294.49     18.77 o 
   6   6   5       27.84       32.28     13.23 o 
   7   6   5        1.89       -9.19     14.66 o 
   8   6   5       72.00       83.16     18.81 o 
  -7   7   5        2.21       -3.51     20.89 o 
  -6   7   5        2.78       35.69     20.03 o 
  -5   7   5      297.07      320.57     30.69 o 
  -4   7   5       19.03       13.74     15.53 o 
  -3   7   5      556.76      544.68     34.95 o 
  -2   7   5      820.69      865.68     47.40 o 
  -1   7   5       70.20       73.22     14.67 o 
   0   7   5     2564.59     2606.83     99.91 o 
   1   7   5      160.24      164.88     19.42 o 
   2   7   5      790.68      723.67     39.08 o 
   3   7   5       50.48       52.82     18.92 o 
   4   7   5      220.64      237.00     20.62 o 
   5   7   5        7.77       -7.21     12.83 o 
   6   7   5        0.32       -2.82     14.38 o 
   7   7   5      124.54      133.50     19.89 o 
   8   7   5        3.26       16.53     18.38 o 
  -7   8   5        0.65      -17.94     24.84 o 
  -6   8   5        6.09       -6.90     21.88 o 
  -5   8   5       28.89        1.60     20.83 o 
  -4   8   5        2.76       25.64     19.54 o 
  -3   8   5       56.62       76.98     20.52 o 
  -2   8   5       45.60       75.01     21.76 o 
  -1   8   5      578.26      598.67     34.08 o 
   0   8   5       80.16       69.16     17.81 o 
   1   8   5      359.70      318.41     27.98 o 
   2   8   5       35.25       26.75     16.70 o 
   3   8   5      558.24      515.46     37.04 o 
   4   8   5       56.59       48.54     14.76 o 
   5   8   5        0.50       -0.75     14.33 o 
   6   8   5      105.01      118.24     31.22 o 
   7   8   5        4.58       -6.77     17.74 o 
  -6   9   5       69.35       71.19     26.87 o 
  -5   9   5      155.97      152.55     28.72 o 
  -4   9   5      175.86      223.00     29.89 o 
  -3   9   5       77.19       99.54     23.67 o 
  -2   9   5        1.28       15.16     21.70 o 
   0   9   5        6.57       -9.92     17.57 o 
   1   9   5      459.89      462.58     34.70 o 
   2   9   5        0.34        2.03     17.63 o 
   3   9   5        2.96       13.13     20.77 o 
   4   9   5        0.28       -3.64     22.07 o 
   5   9   5       32.45        4.78     16.15 o 
   6   9   5       35.25       43.54     18.38 o 
   7   9   5       62.82       67.12     31.80 o 
   0  10   5      521.02      468.00     34.27 o 
   1  10   5      326.80      339.00     33.59 o 
   2  10   5       97.51       80.43     23.79 o 
   3  10   5       28.44       38.03     25.02 o 
   4  10   5        0.37        5.18     23.36 o 
   5  10   5        0.05      -24.78     23.54 o 
   6  10   5        3.21       36.06     28.29 o 
  -2  11   5      270.10      279.27     36.92 o 
  -1  11   5      220.37      225.53     32.67 o 
   1  11   5       42.07       13.44     21.94 o 
   2  11   5        0.97      -29.15     24.41 o 
   3  11   5       45.28       34.33     27.18 o 
   4  11   5        7.08       20.65     25.89 o 
   5  11   5        3.52       -1.54     27.86 o 
  -2  12   5        3.05       19.17     32.91 o 
   1  12   5        0.92      -33.22     22.25 o 
   2  12   5        6.27      -24.84     26.44 o 
   3  12   5       67.75       63.42     31.99 o 
  -3 -11   6       18.14        5.18     29.71 o 
  -2 -11   6        5.69       10.66     26.69 o 
  -1 -11   6       12.89       -2.34     27.43 o 
   0 -11   6       15.11       17.75     26.93 o 
   1 -11   6       16.68        5.86     22.37 o 
   2 -11   6        0.98       -4.81     23.54 o 
   3 -11   6       26.15       -9.25     27.67 o 
  -4 -10   6        0.99       37.84     29.28 o 
  -3 -10   6       12.69       19.05     26.57 o 
  -2 -10   6       15.25       60.09     26.44 o 
  -1 -10   6       14.71       13.99     22.99 o 
   0 -10   6        1.84       16.76     22.37 o 
   1 -10   6       12.34       25.89     21.82 o 
   2 -10   6       71.04       14.73     23.98 o 
   3 -10   6      183.85      146.94     30.76 o 
   4 -10   6        7.52      -14.73     27.55 o 
  -5  -9   6        0.17      -36.61     24.41 o 
  -4  -9   6      118.81      117.66     31.50 o 
  -3  -9   6       23.46       15.22     24.22 o 
  -2  -9   6       65.09       82.22     26.20 o 
  -1  -9   6       74.30      110.70     20.34 o 
   0  -9   6        2.02        7.75     12.77 o 
   1  -9   6      202.64      147.29     27.21 o 
   2  -9   6       38.07       15.59     18.86 o 
   3  -9   6        2.22       14.61     21.26 o 
   4  -9   6        0.49      -12.14     22.62 o 
   5  -9   6        4.14      -26.44     27.24 o 
  -6  -8   6        1.80       -3.33     24.96 o 
  -5  -8   6       54.06       81.17     27.37 o 
  -4  -8   6        1.62        7.21     22.07 o 
  -3  -8   6        0.73       23.30     21.51 o 
  -2  -8   6       31.82       76.92     22.07 o 
  -1  -8   6      331.87      348.95     20.59 o 
   0  -8   6        9.04       14.45     11.00 o 
   1  -8   6      210.01      213.71     17.54 o 
   2  -8   6      947.49      963.18     49.93 o 
   3  -8   6        7.63       32.30     19.72 o 
   4  -8   6      200.79      209.19     30.76 o 
   5  -8   6        2.68       19.23     24.47 o 
   6  -8   6       89.09       84.07     31.80 o 
  -7  -7   6        3.11      -16.83     24.04 o 
  -6  -7   6        3.77       10.05     23.30 o 
  -5  -7   6        0.11      -12.33     21.02 o 
  -4  -7   6        5.32        3.88     20.65 o 
  -3  -7   6       12.28      -10.17     19.35 o 
  -2  -7   6       28.61       16.53     11.38 o 
  -1  -7   6        7.09      -14.01      9.83 o 
   0  -7   6      301.04      359.80     19.70 o 
   1  -7   6      624.76      572.47     24.34 o 
   2  -7   6       55.94       49.97     11.50 o 
   3  -7   6      428.03      442.30     32.61 o 
   4  -7   6      133.10      135.48     23.91 o 
   5  -7   6      146.29      196.99     30.51 o 
   6  -7   6       61.70      106.51     30.20 o 
   7  -7   6        0.37      -18.86     25.21 o 
  -7  -6   6       27.46       26.44     24.35 o 
  -6  -6   6      165.72      265.71     30.63 o 
  -5  -6   6       14.43       13.62     19.60 o 
  -4  -6   6      508.44      536.23     37.35 o 
  -3  -6   6       79.23       90.67     20.96 o 
  -2  -6   6      260.52      264.34     17.66 o 
  -1  -6   6      304.02      273.50     16.17 o 
   0  -6   6        3.26       -0.59      8.75 o 
   1  -6   6       81.61       86.95     11.12 o 
   2  -6   6       45.14       70.58     11.03 o 
   3  -6   6      299.09      337.15     27.00 o 
   4  -6   6        0.51        3.70     18.18 o 
   5  -6   6        7.75        3.57     18.92 o 
   6  -6   6       30.06       40.43     22.74 o 
   7  -6   6       25.97        1.17     26.01 o 
   8  -6   6        0.67      -39.85     26.57 o 
  -7  -5   6        1.45      -28.57     19.05 o 
  -6  -5   6       14.42       24.78     21.14 o 
  -5  -5   6      290.22      378.51     33.16 o 
  -4  -5   6        0.39      -13.19     14.85 o 
  -3  -5   6      647.17      616.11     36.12 o 
  -2  -5   6      240.11      258.17     19.32 o 
  -1  -5   6      331.71      306.36     15.59 o 
   0  -5   6      592.09      511.61     23.51 o 
   1  -5   6     1017.78     1017.25     31.26 o 
   2  -5   6      915.73      901.59     31.43 o 
   3  -5   6      535.11      568.26     21.66 o 
   4  -5   6      344.23      353.63     17.87 o 
   5  -5   6        6.43       -3.63     10.89 o 
   6  -5   6       72.93       59.32     26.57 o 
   7  -5   6       52.25       34.24     16.82 o 
   8  -5   6        7.88       10.79     26.63 o 
  -8  -4   6        9.48       -2.65     24.84 o 
  -7  -4   6       31.13       43.21     22.19 o 
  -6  -4   6       27.91       67.79     14.58 o 
  -5  -4   6      553.06      542.41     23.41 o 
  -4  -4   6     1092.06     1072.79     33.79 o 
  -3  -4   6       44.89       32.96      8.14 o 
  -2  -4   6     1161.18     1112.65     26.31 o 
  -1  -4   6     7106.81     7545.54    180.05 o 
   0  -4   6      187.24      238.52     12.35 o 
   1  -4   6     5720.44     5574.94    134.29 o 
   2  -4   6      276.09      271.00     15.88 o 
   3  -4   6     3211.06     3044.51     62.30 o 
   4  -4   6        8.81       16.11      8.41 o 
   5  -4   6      106.02      117.20     13.90 o 
   6  -4   6        9.05        6.34     12.82 o 
   7  -4   6       91.51      104.74     17.14 o 
   8  -4   6       12.56       -3.51     19.60 o 
  -8  -3   6      120.71      164.32     31.31 o 
  -7  -3   6       58.84       73.35     24.65 o 
  -6  -3   6        6.10      -13.03     15.99 o 
  -5  -3   6       36.89       41.02     11.05 o 
  -4  -3   6       61.16       82.56     10.28 o 
  -3  -3   6      324.79      352.16     15.22 o 
  -2  -3   6     2077.94     1961.10     51.36 o 
  -1  -3   6     2225.01     2431.70     49.51 o 
   0  -3   6     9285.01     9388.87    221.33 o 
   1  -3   6        0.94        2.93      2.71 o 
   2  -3   6     6746.71     6569.66    127.58 o 
   3  -3   6      149.15      173.29      8.65 o 
   4  -3   6      451.13      434.30     31.56 o 
   5  -3   6      157.47      182.29     14.27 o 
   6  -3   6       38.50       22.62     11.63 o 
   7  -3   6       45.55       61.15     20.15 o 
   8  -3   6        2.13       33.22     22.44 o 
   9  -3   6       10.42       -2.77     24.90 o 
  -9  -2   6       14.22       55.84     30.32 o 
  -8  -2   6        3.11        1.60     24.04 o 
  -7  -2   6      127.35      110.70     23.05 o 
  -6  -2   6      136.22      156.42     29.09 o 
  -5  -2   6       62.50       51.22     10.33 o 
  -4  -2   6      619.09      628.34     29.03 o 
  -3  -2   6       28.56       24.30      6.89 o 
  -2  -2   6      221.43      281.22     11.86 o 
  -1  -2   6      140.88      160.85      7.50 o 
   0  -2   6     1900.60     2097.28     53.33 o 
   1  -2   6        9.84       27.48      3.31 o 
   2  -2   6      128.23      156.17     11.91 o 
   3  -2   6     1881.68     1773.31     37.94 o 
   4  -2   6     1941.61     1704.65    105.81 o 
   5  -2   6      970.74      886.10     28.54 o 
   6  -2   6     2811.21     2678.45    105.15 o 
   7  -2   6       45.13       50.15     13.14 o 
   8  -2   6      318.79      344.24     34.27 o 
   9  -2   6        0.30        2.16     24.96 o 
  -9  -1   6       79.57      147.12     33.71 o 
  -8  -1   6        0.54       -0.31     21.33 o 
  -7  -1   6      257.71      309.91     32.36 o 
  -6  -1   6      442.50      463.87     33.53 o 
  -5  -1   6      507.73      498.70     20.31 o 
  -4  -1   6     1399.63     1424.47     47.46 o 
  -3  -1   6      608.93      653.02     21.46 o 
  -2  -1   6      469.99      484.41     16.44 o 
  -1  -1   6      956.86      870.69     24.50 o 
   0  -1   6     3137.06     3467.68     84.95 o 
   1  -1   6      634.77      734.87     17.32 o 
   2  -1   6      668.59      636.97     16.22 o 
   3  -1   6       45.23       51.41      5.63 o 
   4  -1   6       33.04       29.38      6.17 o 
   5  -1   6       86.70      114.46     10.97 o 
   6  -1   6      199.84      211.25     31.83 o 
   7  -1   6      195.24      197.91     25.64 o 
   8  -1   6        1.21       36.80     22.50 o 
   9  -1   6       10.86        1.85     22.68 o 
  -9   0   6        6.81        6.47     26.38 o 
  -8   0   6       58.54       89.93     26.57 o 
  -7   0   6      313.97      308.80     30.14 o 
  -6   0   6       14.21       38.03     16.89 o 
  -5   0   6     1120.89     1143.07     34.86 o 
  -4   0   6      537.90      541.44     19.76 o 
  -3   0   6       67.24       64.40     14.30 o 
  -2   0   6     3905.95     3942.78     97.30 o 
  -1   0   6     6046.13     5551.08    135.17 o 
   0   0   6     2222.28     2204.78     83.82 o 
   1   0   6     5435.53     6029.71    117.23 o 
   2   0   6      694.77      696.24     16.64 o 
   3   0   6      113.03      136.44      6.87 o 
   4   0   6       31.57       24.08      5.48 o 
   5   0   6     1842.98     1802.66     39.46 o 
   6   0   6      719.48      667.09     37.41 o 
   7   0   6        3.72       -1.54     17.81 o 
   8   0   6        1.85       -6.29     20.52 o 
   9   0   6       17.05        6.35     24.96 o 
  -9   1   6       46.96       70.63     28.78 o 
  -8   1   6        2.37      -15.35     19.79 o 
  -7   1   6       63.76       88.14     21.14 o 
  -6   1   6      148.84      215.73     24.47 o 
  -5   1   6      418.64      424.98     28.11 o 
  -4   1   6     2145.40     2128.72     56.23 o 
  -3   1   6      130.03      120.38      8.12 o 
  -2   1   6     6200.52     5443.80    243.09 o 
  -1   1   6      530.00      460.85     24.78 o 
   0   1   6    10733.14    10970.51    377.40 o 
   1   1   6     2922.93     2753.94     93.41 o 
   2   1   6     1065.30     1038.27     23.14 o 
   3   1   6     5570.52     5520.39    107.62 o 
   4   1   6     1152.11     1208.51     27.47 o 
   5   1   6      924.27      877.11     33.71 o 
   6   1   6      472.24      539.19     33.22 o 
   7   1   6      265.78      273.66     27.55 o 
   8   1   6        8.65       20.83     21.51 o 
   9   1   6        4.69        9.37     23.05 o 
  -9   2   6       18.17       26.57     26.63 o 
  -8   2   6       62.70       78.96     26.20 o 
  -7   2   6       27.12       55.47     21.45 o 
  -6   2   6       15.61       27.12     16.95 o 
  -5   2   6       62.22       94.98     16.58 o 
  -4   2   6       17.07       37.06      9.40 o 
  -3   2   6     3126.44     2934.12     74.30 o 
  -2   2   6      608.43      528.97     18.59 o 
  -1   2   6      333.06      343.25     17.87 o 
   0   2   6    12151.88    11780.28    403.90 o 
   1   2   6     2083.81     2081.81     77.60 o 
   2   2   6     6359.76     6413.89    225.09 o 
   3   2   6      951.70      861.55     34.10 o 
   4   2   6     3590.59     3504.89     70.33 o 
   5   2   6     1495.10     1475.88     43.45 o 
   6   2   6       61.98       69.53     11.65 o 
   7   2   6       89.16       92.89     21.88 o 
   8   2   6        3.00        2.59     18.74 o 
   9   2   6       27.71       -1.23     22.25 o 
  -8   3   6       14.33        5.12     22.07 o 
  -7   3   6       17.09       16.89     19.11 o 
  -6   3   6       52.16       67.98     17.87 o 
  -5   3   6      204.92      207.65     21.51 o 
  -4   3   6       85.08      107.12     16.52 o 
  -3   3   6      431.14      362.88     31.37 o 
  -2   3   6      275.56      261.31     12.76 o 
  -1   3   6        5.17       14.24      6.72 o 
   0   3   6      416.96      417.34     22.25 o 
   1   3   6     3019.12     3199.33    116.62 o 
   2   3   6      605.93      561.99     19.52 o 
   3   3   6        5.58        5.46      6.60 o 
   4   3   6       19.23       25.21      7.80 o 
   5   3   6       57.67       61.29     12.02 o 
   6   3   6       77.98       84.52     12.44 o 
   7   3   6       90.42       71.50     21.26 o 
   8   3   6        0.71       16.64     21.70 o 
   9   3   6        3.03       33.28     25.33 o 
  -8   4   6      112.02      134.30     26.38 o 
  -7   4   6       38.95       48.01     20.09 o 
  -6   4   6      183.50      193.78     25.15 o 
  -5   4   6       59.96       44.13     15.59 o 
  -4   4   6     1928.22     1819.24     73.96 o 
  -3   4   6      514.44      438.65     18.14 o 
  -2   4   6     1323.22     1291.70     40.46 o 
  -1   4   6      892.71     1043.74     42.84 o 
   0   4   6      831.97      791.22     35.38 o 
   1   4   6      669.54      645.27     30.20 o 
   2   4   6        3.66       11.67      6.70 o 
   3   4   6     3125.12     3230.98     83.48 o 
   4   4   6      106.80      101.79     22.44 o 
   5   4   6        1.96        0.25      9.66 o 
   6   4   6      146.74      145.02     15.21 o 
   7   4   6       44.80       45.87     14.52 o 
   8   4   6        0.15      -21.45     18.80 o 
   9   4   6       21.05       35.81     25.70 o 
  -8   5   6       44.34       52.02     23.73 o 
  -7   5   6      272.03      292.96     31.06 o 
  -6   5   6        0.97        8.51     17.13 o 
  -5   5   6      236.68      229.10     25.64 o 
  -4   5   6      146.89      111.38     17.75 o 
  -3   5   6     3122.13     2772.88    105.34 o 
  -2   5   6     1496.13     1352.30     39.92 o 
  -1   5   6       71.41       45.61     10.79 o 
   0   5   6     4142.01     3944.27    141.33 o 
   1   5   6      475.30      513.86     27.74 o 
   2   5   6     2060.66     1956.69     77.23 o 
   3   5   6        0.06       -2.79     12.02 o 
   4   5   6       11.46        9.71      9.66 o 
   5   5   6        1.15        4.30     11.65 o 
   6   5   6       85.49       74.95     14.03 o 
   7   5   6       51.38       40.71     14.27 o 
   8   5   6       69.83       82.90     23.42 o 
   9   5   6        1.91      -35.50     23.67 o 
  -7   6   6        0.59       46.54     24.04 o 
  -6   6   6      445.09      401.25     34.21 o 
  -5   6   6      298.29      321.99     29.28 o 
  -4   6   6      597.66      551.89     35.32 o 
  -3   6   6     1295.74     1306.93     59.11 o 
  -2   6   6      323.28      309.77     16.90 o 
  -1   6   6     2178.64     1953.98     76.00 o 
   0   6   6      130.98      121.79     16.03 o 
   1   6   6     3066.21     2940.40    110.70 o 
   2   6   6       67.84       60.96     15.04 o 
   3   6   6      744.80      773.60     28.61 o 
   4   6   6      104.88      103.60     13.66 o 
   5   6   6      244.82      276.60     21.05 o 
   6   6   6       27.24       29.29     13.85 o 
   7   6   6       39.49       36.81     20.71 o 
   8   6   6       36.41       48.99     18.24 o 
  -7   7   6      246.08      225.03     32.05 o 
  -6   7   6        3.37       11.83     21.14 o 
  -5   7   6       26.46       50.79     21.82 o 
  -4   7   6      124.81      124.01     22.19 o 
  -3   7   6        0.64        2.59     17.38 o 
  -2   7   6      949.34      936.25     51.65 o 
  -1   7   6       54.98       66.26     13.99 o 
   0   7   6      612.67      620.86     33.28 o 
   1   7   6       71.19       91.59     18.31 o 
   2   7   6      356.73      351.94     27.55 o 
   3   7   6      114.80       79.02     18.74 o 
   4   7   6       40.67       41.03     12.92 o 
   5   7   6       77.82       84.97     16.14 o 
   6   7   6        6.54       -2.75     14.61 o 
   7   7   6        0.56       -6.01     22.59 o 
   8   7   6        1.06      -19.41     17.55 o 
  -6   8   6      344.69      341.15     36.49 o 
  -5   8   6       16.05       67.31     24.78 o 
  -4   8   6       21.55       -7.15     17.75 o 
  -3   8   6        0.90       24.35     20.46 o 
  -2   8   6       75.35       62.01     24.10 o 
  -1   8   6        6.02        3.02     14.11 o 
   0   8   6      475.49      430.28     30.51 o 
   1   8   6      945.88      862.66     45.61 o 
   2   8   6      106.05      137.08     21.63 o 
   3   8   6       42.92       21.94     18.55 o 
   4   8   6       95.53       96.58     22.81 o 
   5   8   6       47.67       44.61     16.21 o 
   6   8   6       90.23      115.47     19.20 o 
   7   8   6        2.03      -21.99     16.87 o 
  -6   9   6       48.77       39.14     26.26 o 
  -5   9   6       19.02       10.79     24.65 o 
  -4   9   6       72.08       72.55     25.46 o 
  -3   9   6       45.93       17.44     22.68 o 
  -2   9   6      441.06      528.40     43.39 o 
   0   9   6      736.46      638.67     37.91 o 
   1   9   6      157.06      177.76     25.46 o 
   2   9   6       45.49       34.82     20.83 o 
   3   9   6       45.09       20.40     21.51 o 
   4   9   6        4.17        0.37     20.89 o 
   5   9   6       11.60       -6.53     22.19 o 
   6   9   6        0.19        4.77     28.29 o 
   7   9   6        0.67      -23.68     18.21 o 
  -2  10   6      314.68      414.38     43.21 o 
  -1  10   6       28.84       70.82     30.45 o 
   0  10   6       15.70       15.96     20.46 o 
   1  10   6      311.26      309.60     31.00 o 
   2  10   6       46.94       42.90     22.50 o 
   3  10   6        2.11      -12.82     20.96 o 
   4  10   6       71.77       69.96     25.70 o 
   5  10   6       22.00       36.61     26.63 o 
   6  10   6        1.86      -40.03     26.69 o 
   1  11   6      145.04      133.44     28.29 o 
   2  11   6        1.58       -4.81     22.50 o 
   3  11   6       38.89       40.99     25.89 o 
   4  11   6       12.76        9.18     26.20 o 
   5  11   6        0.65      -35.07     29.59 o 
  -2  12   6        6.64       -5.61     33.71 o 
   1  12   6       17.28       21.33     26.69 o 
   2  12   6       45.11       18.24     28.04 o 
   3  12   6        0.20        1.29     29.03 o 
  -2 -11   7       10.89        0.55     29.65 o 
  -1 -11   7        0.29      -19.35     24.59 o 
   0 -11   7        0.63      -34.58     25.39 o 
   1 -11   7        2.17       12.94     22.56 o 
   2 -11   7        2.57      -28.23     22.87 o 
  -4 -10   7       26.58      -17.57     28.35 o 
  -3 -10   7       24.84       10.35     29.03 o 
  -2 -10   7        9.88       16.27     27.67 o 
  -1 -10   7       79.55       94.80     26.69 o 
   0 -10   7        3.09        7.03     17.29 o 
   1 -10   7        1.47      -11.09     20.59 o 
   2 -10   7      288.24      301.83     34.15 o 
   3 -10   7       61.54       39.26     27.43 o 
   4 -10   7        5.65       -0.74     28.60 o 
  -5  -9   7        3.80        1.91     29.34 o 
  -4  -9   7       16.17       20.83     26.69 o 
  -3  -9   7       27.39       38.77     26.32 o 
  -2  -9   7       14.68       39.94     24.47 o 
  -1  -9   7       35.64       33.14     16.06 o 
   0  -9   7      184.22      216.85     39.17 o 
   1  -9   7      291.92      299.57     21.96 o 
   2  -9   7        9.53       -1.29     20.22 o 
   3  -9   7      753.43      752.82     49.19 o 
   4  -9   7       98.57      123.15     29.89 o 
   5  -9   7       13.54        8.20     28.29 o 
  -6  -8   7        8.31       -6.72     27.18 o 
  -5  -8   7        4.37        3.45     26.93 o 
  -4  -8   7       26.88        8.57     23.48 o 
  -3  -8   7       13.98       17.07     22.37 o 
  -2  -8   7       19.48       52.51     24.22 o 
  -1  -8   7        0.43       -7.54     12.67 o 
   0  -8   7      337.86      356.69     21.29 o 
   1  -8   7      285.09      285.43     19.86 o 
   2  -8   7       11.24       60.16     21.26 o 
   3  -8   7       32.57        3.27     19.29 o 
   4  -8   7      204.39      237.79     32.30 o 
   5  -8   7       12.33       27.18     26.57 o 
   6  -8   7       33.31       48.45     30.69 o 
  -7  -7   7       17.09       -2.90     26.63 o 
  -6  -7   7       16.47        6.72     23.54 o 
  -5  -7   7        0.33        7.40     22.93 o 
  -4  -7   7      108.45      134.06     26.26 o 
  -3  -7   7        0.27       15.04     18.86 o 
  -2  -7   7       54.40       51.91     13.53 o 
  -1  -7   7       36.17       37.37     11.55 o 
   0  -7   7        0.02       -5.96      9.98 o 
   1  -7   7       59.16       45.25     11.96 o 
   2  -7   7       10.62       34.22     11.62 o 
   3  -7   7       26.83       28.04     19.60 o 
   4  -7   7        1.00       -4.56     18.31 o 
   5  -7   7       35.02       22.74     22.37 o 
   6  -7   7       17.82        6.04     24.16 o 
   7  -7   7        0.27        8.38     28.97 o 
  -7  -6   7       37.07      107.74     28.72 o 
  -6  -6   7       12.09       13.56     21.63 o 
  -5  -6   7        0.30       12.20     19.23 o 
  -4  -6   7      547.05      587.88     39.26 o 
  -3  -6   7       77.56       98.12     21.45 o 
  -2  -6   7      295.61      296.50     18.00 o 
  -1  -6   7       37.69       39.78     12.20 o 
   0  -6   7      897.18      951.56     31.48 o 
   1  -6   7     1312.14     1367.00     41.11 o 
   2  -6   7       94.73       93.48     13.59 o 
   3  -6   7       27.55       22.62     15.41 o 
   4  -6   7       11.96       -6.53     15.66 o 
   5  -6   7       27.84        5.98     19.05 o 
   6  -6   7        3.04       -4.62     22.19 o 
   7  -6   7       45.80       20.28     27.55 o 
   8  -6   7       43.56       68.66     32.11 o 
  -7  -5   7       36.08       20.40     22.74 o 
  -6  -5   7       45.98       57.63     21.20 o 
  -5  -5   7      188.02      186.45     25.58 o 
  -4  -5   7        2.99       13.62     16.21 o 
  -3  -5   7      985.69      939.27     47.46 o 
  -2  -5   7     1202.92     1218.03     37.88 o 
  -1  -5   7     1052.05     1146.97     39.29 o 
   0  -5   7     1491.93     1561.89     44.35 o 
   1  -5   7      753.03      761.91     26.07 o 
   2  -5   7     1557.70     1481.21     42.39 o 
   3  -5   7      578.55      524.21     20.89 o 
   4  -5   7      105.39       89.25     18.43 o 
   5  -5   7       77.45       44.25     18.43 o 
   6  -5   7       39.08       35.93     22.44 o 
   7  -5   7       59.83       30.14     24.78 o 
   8  -5   7        2.31      -27.30     23.18 o 
  -7  -4   7       33.24       51.59     24.10 o 
  -6  -4   7        1.48       12.18     12.94 o 
  -5  -4   7      169.81      206.67     16.26 o 
  -4  -4   7       11.64       26.52      9.72 o 
  -3  -4   7      398.35      443.42     18.04 o 
  -2  -4   7       15.51       29.17      8.82 o 
  -1  -4   7     2864.72     2928.43     74.95 o 
   0  -4   7      120.54       93.70     13.07 o 
   1  -4   7      275.23      223.44     12.98 o 
   2  -4   7       18.19       24.73      5.03 o 
   3  -4   7     1202.88     1073.53     25.71 o 
   4  -4   7      872.12      874.25     28.31 o 
   5  -4   7      720.17      691.51     26.20 o 
   6  -4   7      113.19      149.70     16.13 o 
   7  -4   7      369.24      369.73     23.47 o 
   8  -4   7      252.62      262.93     23.05 o 
  -8  -3   7       88.09       72.42     29.40 o 
  -7  -3   7      176.88      245.31     29.89 o 
  -6  -3   7        7.94        2.68     15.22 o 
  -5  -3   7       30.23       21.90     10.46 o 
  -4  -3   7      116.79      122.35     26.72 o 
  -3  -3   7      573.28      548.89     20.30 o 
  -2  -3   7      225.88      240.78     11.69 o 
  -1  -3   7       45.17       40.74      4.37 o 
   0  -3   7      167.79      160.19     10.38 o 
   1  -3   7       21.49       35.27     11.18 o 
   2  -3   7      500.34      478.81     13.62 o 
   3  -3   7      712.20      702.60     41.86 o 
   4  -3   7      856.31      787.41     25.84 o 
   5  -3   7      895.67      915.84     32.36 o 
   6  -3   7       97.46       70.90     13.18 o 
   7  -3   7      163.18      205.26     18.37 o 
   8  -3   7       41.24       24.04     22.37 o 
   9  -3   7        7.92       27.74     23.91 o 
  -8  -2   7       21.18       24.53     26.07 o 
  -7  -2   7        2.94        3.02     20.40 o 
  -6  -2   7       28.70       37.99     11.96 o 
  -5  -2   7       25.27       30.78     10.34 o 
  -4  -2   7      132.18      127.07     20.46 o 
  -3  -2   7        5.48       14.07      7.18 o 
  -2  -2   7     1280.70     1301.56     36.10 o 
  -1  -2   7       33.52       41.70      4.71 o 
   0  -2   7        3.64        9.92      4.20 o 
   1  -2   7      187.70      188.44      7.29 o 
   2  -2   7      749.46      758.59     18.69 o 
   3  -2   7      338.73      316.78     25.79 o 
   4  -2   7      359.29      328.61     25.68 o 
   5  -2   7       19.90       11.65      8.97 o 
   6  -2   7      191.32      207.52     15.89 o 
   7  -2   7       64.90       29.46     19.85 o 
   8  -2   7        9.38       21.14     22.93 o 
   9  -2   7        0.14       15.53     25.46 o 
  -9  -1   7       19.84       43.51     30.20 o 
  -8  -1   7      200.36      297.08     36.06 o 
  -7  -1   7        6.16       20.34     19.48 o 
  -6  -1   7      169.26      207.34     25.76 o 
  -5  -1   7       17.09       28.02     24.72 o 
  -4  -1   7     1493.80     1544.81     43.91 o 
  -3  -1   7      118.35      147.05     13.81 o 
  -2  -1   7     3388.70     3497.03     96.52 o 
  -1  -1   7        8.68       28.43      6.38 o 
   0  -1   7     7097.37     6838.07    239.95 o 
   1  -1   7     2160.23     2266.14     55.31 o 
   2  -1   7      177.00      172.16      7.96 o 
   3  -1   7     1316.65     1322.04     30.12 o 
   4  -1   7      158.01      173.59      9.55 o 
   5  -1   7      453.82      426.63     17.73 o 
   6  -1   7      331.98      367.31     18.69 o 
   7  -1   7       88.86       62.99     19.23 o 
   8  -1   7       15.15        9.49     19.85 o 
   9  -1   7        8.74       -5.05     22.44 o 
  -9   0   7       25.27        0.25     27.12 o 
  -8   0   7        0.97       18.24     24.47 o 
  -7   0   7       13.56        2.96     20.03 o 
  -6   0   7      104.27      104.97     19.91 o 
  -5   0   7     1246.23     1189.02     36.37 o 
  -4   0   7      160.18      162.40     11.67 o 
  -3   0   7     3789.67     3728.42     93.61 o 
  -2   0   7     3689.17     3544.57     88.47 o 
  -1   0   7     2600.99     2297.83    105.09 o 
   1   0   7    11825.61    12522.32    240.15 o 
   2   0   7     7634.88     7759.27    149.86 o 
   3   0   7        0.99        4.54      4.31 o 
   4   0   7     1282.53     1296.34     29.54 o 
   5   0   7      165.38      162.35      9.66 o 
   6   0   7       30.54       14.24     15.84 o 
   7   0   7       34.81       68.97     20.52 o 
   8   0   7       19.99       -6.41     20.09 o 
   9   0   7        0.16       18.37     24.96 o 
  -9   1   7       20.11       53.81     29.15 o 
  -8   1   7       33.91      -28.23     21.45 o 
  -7   1   7       10.00        0.18     17.81 o 
  -6   1   7      201.15      223.00     25.58 o 
  -5   1   7      220.72      227.00     21.76 o 
  -4   1   7      260.45      260.99     13.30 o 
  -3   1   7      225.30      179.55     10.56 o 
  -2   1   7     4003.76     3595.54    294.56 o 
  -1   1   7     5713.89     5538.85    196.68 o 
   0   1   7     2238.70     2171.12     81.85 o 
   1   1   7     4130.89     3776.49    135.17 o 
   2   1   7      148.79      142.98      6.98 o 
   3   1   7     1185.44     1089.45     24.91 o 
   4   1   7       62.74       75.70      6.76 o 
   5   1   7      110.41      131.36     18.86 o 
   6   1   7       31.36       25.64     15.29 o 
   7   1   7        1.75      -18.37     17.07 o 
   8   1   7       36.15       37.78     21.14 o 
   9   1   7        0.01       -9.55     22.13 o 
  -8   2   7        0.10       20.96     21.94 o 
  -7   2   7        9.29       18.37     18.49 o 
  -6   2   7       30.30       41.30     17.20 o 
  -5   2   7      536.44      506.96     31.31 o 
  -4   2   7      716.07      726.14     23.52 o 
  -3   2   7     5050.84     4733.50    117.24 o 
  -2   2   7       24.93       15.46      6.49 o 
  -1   2   7     2495.25     2563.44     94.43 o 
   0   2   7      205.46      155.38     13.44 o 
   1   2   7       12.35       21.82      8.07 o 
   2   2   7     2398.26     2287.36     59.74 o 
   3   2   7      302.40      275.49     14.22 o 
   4   2   7      201.13      186.56      9.19 o 
   5   2   7      331.13      300.07     16.49 o 
   6   2   7       24.52       34.69     11.04 o 
   7   2   7      110.51      144.91     24.10 o 
   8   2   7       12.99       35.56     22.50 o 
   9   2   7       32.63       15.04     24.90 o 
  -8   3   7      221.42      285.93     34.39 o 
  -7   3   7       54.94       73.10     21.33 o 
  -6   3   7      580.29      574.94     36.49 o 
  -5   3   7      798.51      734.08     39.14 o 
  -4   3   7      561.05      489.94     29.52 o 
  -3   3   7      434.76      361.61     33.62 o 
  -2   3   7       58.53       74.60      9.08 o 
  -1   3   7       32.87       52.21      9.37 o 
   0   3   7     2219.23     2385.62     88.63 o 
   1   3   7        9.57        3.51      8.14 o 
   2   3   7      134.06      152.75     18.92 o 
   3   3   7      358.66      382.35     16.95 o 
   4   3   7     2040.84     2030.41     56.19 o 
   5   3   7       90.90      102.36     12.25 o 
   6   3   7       77.58       85.66     13.42 o 
   7   3   7      346.08      350.71     29.52 o 
   8   3   7       53.56       58.12     21.20 o 
   9   3   7        0.54        8.07     22.13 o 
  -8   4   7      171.00      164.57     30.14 o 
  -7   4   7       11.75       19.17     21.33 o 
  -6   4   7      258.26      239.02     27.61 o 
  -5   4   7       68.29      113.16     19.23 o 
  -4   4   7     3838.49     3463.26    128.70 o 
  -3   4   7     3372.76     3267.98    113.10 o 
  -2   4   7      294.58      246.94     13.92 o 
  -1   4   7     7022.45     7081.47    246.91 o 
   0   4   7     1055.49     1111.66     46.97 o 
   1   4   7     5405.78     5543.22    197.48 o 
   2   4   7        3.78        7.52      9.62 o 
   3   4   7       35.59       21.35     15.72 o 
   4   4   7      344.93      415.81     19.09 o 
   5   4   7        2.33       -7.52     14.39 o 
   6   4   7        1.21       -8.87     10.77 o 
   7   4   7       24.51       23.83     13.18 o 
   8   4   7        5.89        2.59     22.00 o 
   9   4   7        8.22       -9.31     24.84 o 
  -8   5   7       10.77       15.16     24.59 o 
  -7   5   7       79.08       79.26     25.09 o 
  -6   5   7      234.12      256.22     28.60 o 
  -5   5   7     1179.66     1059.21     53.62 o 
  -4   5   7      814.76      822.28     42.90 o 
  -3   5   7      482.67      394.53     29.89 o 
  -2   5   7     3086.24     2971.79     78.91 o 
  -1   5   7      999.69      862.47     38.83 o 
   0   5   7     1741.30     1495.04     61.20 o 
   1   5   7     1120.03     1221.62     51.28 o 
   2   5   7      485.23      491.55     29.65 o 
   3   5   7      198.95      256.91     15.97 o 
   4   5   7      949.69      996.95     48.26 o 
   5   5   7      222.26      220.75     17.64 o 
   6   5   7       84.01       68.71     15.12 o 
   7   5   7      100.54      101.53     16.84 o 
   8   5   7        3.83       27.80     22.99 o 
   9   5   7        0.05      -12.82     24.96 o 
  -7   6   7       13.77       10.42     21.63 o 
  -6   6   7       41.97       41.36     20.59 o 
  -5   6   7      519.84      486.99     36.61 o 
  -4   6   7      392.57      342.20     28.60 o 
  -3   6   7      614.39      635.40     40.06 o 
  -2   6   7      799.53      726.04     27.06 o 
  -1   6   7     2317.16     2192.27     84.38 o 
   1   6   7     2668.44     2680.24    102.13 o 
   2   6   7      271.70      248.21     23.73 o 
   3   6   7      821.58      869.53     38.83 o 
   4   6   7      324.17      336.88     31.65 o 
   5   6   7       71.61       70.09     14.89 o 
   6   6   7      193.28      199.64     18.86 o 
   7   6   7       23.72       35.37     15.87 o 
   8   6   7       17.38       -4.56     23.54 o 
  -7   7   7       41.15       59.85     27.18 o 
  -6   7   7        0.41        9.99     22.19 o 
  -5   7   7       72.22       81.73     22.62 o 
  -4   7   7       26.58       28.85     18.49 o 
  -3   7   7        2.65        8.63     19.11 o 
  -2   7   7       10.93      -18.49     19.42 o 
  -1   7   7       25.18       21.39     13.25 o 
   0   7   7       11.65       13.56     11.96 o 
   1   7   7      658.08      661.91     36.49 o 
   2   7   7      963.35     1017.24     49.37 o 
   3   7   7      153.70      152.55     22.19 o 
   4   7   7        2.89       10.14     11.87 o 
   5   7   7       66.13       71.53     15.65 o 
   6   7   7        6.80       -1.56     14.60 o 
   7   7   7        4.55      -10.00     14.98 o 
   8   7   7        3.39       11.05     18.63 o 
  -6   8   7        1.97        9.18     22.81 o 
  -5   8   7      350.38      387.20     38.15 o 
  -4   8   7        0.71      -11.28     20.40 o 
  -3   8   7      384.87      450.99     38.83 o 
  -2   8   7      228.03      258.99     33.47 o 
  -1   8   7      189.03      188.24     22.68 o 
   0   8   7        3.43        8.88     16.27 o 
   1   8   7      236.54      229.53     24.35 o 
   2   8   7       11.07      -20.65     15.22 o 
   3   8   7        2.50        9.68     18.18 o 
   4   8   7        7.99       -7.09     19.29 o 
   5   8   7      197.37      189.50     20.82 o 
   6   8   7        5.88      -18.21     15.92 o 
   7   8   7        0.33       20.61     21.70 o 
  -6   9   7      217.65      203.58     34.95 o 
  -5   9   7        0.85      -32.30     24.47 o 
  -4   9   7      560.67      622.65     46.29 o 
  -3   9   7      183.22      213.20     32.73 o 
  -2   9   7      385.37      515.71     46.17 o 
   0   9   7       45.55       67.92     20.83 o 
   1   9   7       51.46       37.04     20.65 o 
   2   9   7       36.36       12.88     19.17 o 
   3   9   7        1.36      -28.78     19.97 o 
   4   9   7        8.91      -12.57     20.71 o 
   5   9   7      103.29       58.68     24.35 o 
   6   9   7        4.64        4.36     17.79 o 
   7   9   7        0.97        2.05     19.78 o 
  -5  10   7       26.53       23.30     29.83 o 
  -4  10   7      110.17      160.44     33.78 o 
  -3  10   7        1.90       21.63     26.50 o 
  -2  10   7      454.70      532.16     48.51 o 
   0  10   7      444.56      411.23     35.26 o 
   1  10   7        0.20       -2.71     19.11 o 
   2  10   7      614.95      591.83     40.93 o 
   3  10   7      117.13       80.00     27.24 o 
   4  10   7       53.31       37.78     27.67 o 
   5  10   7        6.16       16.76     25.83 o 
   6  10   7        0.29       13.62     29.65 o 
   1  11   7      115.63      118.46     28.72 o 
   2  11   7        0.39       -1.05     24.72 o 
   3  11   7       21.88       27.24     25.21 o 
   4  11   7       17.67       -4.38     25.64 o 
  -2  12   7        0.69       -4.50     37.47 o 
   1  12   7       13.80       -6.96     25.39 o 
   2  12   7       10.40       31.80     27.74 o 
   3  12   7       24.63       17.01     27.49 o 
  -2 -11   8        0.16       -8.32     29.96 o 
  -1 -11   8        2.14      -15.22     27.67 o 
   0 -11   8       10.23       29.46     25.95 o 
   1 -11   8       62.60      106.63     27.18 o 
   2 -11   8       31.87       16.27     24.35 o 
  -4 -10   8       15.96      -11.71     28.72 o 
  -3 -10   8       21.20       30.02     30.32 o 
  -2 -10   8       29.86       17.13     27.06 o 
  -1 -10   8        4.58      -16.40     25.09 o 
   0 -10   8       48.85       62.93     28.08 o 
   1 -10   8        0.19      -21.14     18.98 o 
   2 -10   8       50.97       30.76     23.48 o 
   3 -10   8        0.23       20.52     24.47 o 
   4 -10   8        4.45       -3.70     28.48 o 
  -5  -9   8        1.62      -27.80     28.35 o 
  -4  -9   8        7.29      -23.91     25.33 o 
  -3  -9   8        0.63        0.68     26.20 o 
  -2  -9   8       63.59      118.71     30.51 o 
  -1  -9   8       34.69       37.11     15.46 o 
   0  -9   8        3.54      -13.84     13.64 o 
   1  -9   8      516.50      486.55     26.77 o 
   2  -9   8        6.34       -7.70     21.63 o 
   3  -9   8       10.74       26.63     22.93 o 
   4  -9   8      141.94      182.13     33.41 o 
   5  -9   8       21.31       31.80     30.51 o 
  -6  -8   8        4.97      -18.55     27.61 o 
  -5  -8   8       14.05       14.24     25.83 o 
  -4  -8   8       31.21       17.57     26.87 o 
  -3  -8   8       19.53       31.19     25.46 o 
  -2  -8   8        6.01       18.31     20.65 o 
  -1  -8   8        7.79       -1.90     13.56 o 
   0  -8   8       39.53       50.59     12.94 o 
   1  -8   8       13.66       12.19     13.48 o 
   2  -8   8       40.65       20.89     20.83 o 
   3  -8   8        0.71        0.06     20.77 o 
   4  -8   8       33.65       68.17     24.35 o 
   5  -8   8      185.88      227.81     32.73 o 
   6  -8   8        3.85      -34.64     27.86 o 
  -6  -7   8       19.34       -4.75     25.39 o 
  -5  -7   8        3.65       18.86     24.84 o 
  -4  -7   8      418.95      363.53     36.55 o 
  -3  -7   8       55.53       68.42     24.10 o 
  -2  -7   8      351.41      362.78     27.03 o 
  -1  -7   8       11.59        1.11     11.42 o 
   0  -7   8       37.84       55.46     13.14 o 
   1  -7   8       78.99       79.35     12.83 o 
   2  -7   8        4.13        4.51     13.22 o 
   3  -7   8        0.14        5.18     17.75 o 
   4  -7   8        3.87      -27.64     18.43 o 
   5  -7   8       37.40       40.37     23.42 o 
   6  -7   8       11.34       14.05     27.30 o 
   7  -7   8        0.25       37.66     30.69 o 
  -7  -6   8       27.08        0.12     23.48 o 
  -6  -6   8        6.69       20.59     24.47 o 
  -5  -6   8       70.69       63.55     23.18 o 
  -4  -6   8      124.05      142.07     24.59 o 
  -3  -6   8        4.68       31.80     18.43 o 
  -2  -6   8      102.58      135.09     14.59 o 
  -1  -6   8      334.61      352.10     19.97 o 
   0  -6   8      330.67      325.94     18.31 o 
   1  -6   8       11.01       16.98     10.54 o 
   2  -6   8      209.04      205.18     15.23 o 
   3  -6   8       63.88       54.42     17.38 o 
   4  -6   8       32.13       18.24     18.92 o 
   5  -6   8       89.72       89.37     24.59 o 
   6  -6   8        5.54       14.92     22.13 o 
   7  -6   8        2.18       -3.94     23.73 o 
  -7  -5   8        0.84      -10.11     21.94 o 
  -6  -5   8      217.54      226.76     28.85 o 
  -5  -5   8      136.62      153.47     25.64 o 
  -4  -5   8      436.85      429.91     32.85 o 
  -3  -5   8      394.61      405.69     30.69 o 
  -2  -5   8      369.26      407.64     20.75 o 
  -1  -5   8     1145.80     1171.63     36.74 o 
   0  -5   8      279.18      297.48     29.71 o 
   1  -5   8       11.63       28.97     10.05 o 
   2  -5   8      964.10      863.12     29.26 o 
   3  -5   8      503.22      526.00     21.70 o 
   4  -5   8      463.25      469.17     31.13 o 
   5  -5   8      185.49      232.37     27.18 o 
   6  -5   8      295.80      337.83     31.19 o 
   7  -5   8        4.67       -2.90     23.54 o 
   8  -5   8        1.97       -4.01     25.95 o 
  -6  -4   8       42.63       72.30     21.51 o 
  -5  -4   8       67.96       90.30     20.71 o 
  -4  -4   8      231.61      248.76     24.72 o 
  -3  -4   8     1087.83     1094.41     51.65 o 
  -2  -4   8       95.67       91.71     16.83 o 
  -1  -4   8     1098.76     1247.65     37.37 o 
   0  -4   8       14.29       -0.80      6.60 o 
   1  -4   8     4611.98     4695.84    115.56 o 
   2  -4   8     5028.78     4965.33    121.81 o 
   3  -4   8      443.57      413.40     14.00 o 
   4  -4   8     1073.48     1101.79     33.24 o 
   5  -4   8       34.51       22.69     11.96 o 
   6  -4   8       83.92      111.23     14.79 o 
   7  -4   8       38.13       59.55     16.49 o 
   8  -4   8       10.75       -0.43     22.68 o 
  -8  -3   8        0.34       29.40     28.17 o 
  -7  -3   8        0.19        3.45     22.62 o 
  -6  -3   8      151.05      160.19     28.88 o 
  -5  -3   8       67.39       75.60     12.83 o 
  -4  -3   8       11.85       23.31      9.81 o 
  -3  -3   8      774.38      775.29     26.08 o 
  -2  -3   8      320.29      329.41     26.63 o 
  -1  -3   8       28.35       27.14      4.99 o 
   0  -3   8      116.35      146.98     11.06 o 
   1  -3   8      831.88      870.63     27.32 o 
   2  -3   8       17.77       33.79     10.83 o 
   3  -3   8        9.84       20.99      6.25 o 
   4  -3   8       67.03       68.73      9.46 o 
   5  -3   8      115.17      122.40     12.77 o 
   6  -3   8      149.97      163.66     21.67 o 
   7  -3   8       29.32       22.21     13.99 o 
   8  -3   8      112.85       70.08     24.78 o 
   9  -3   8        0.25      -20.96     24.41 o 
  -8  -2   8        2.23      -31.93     24.53 o 
  -7  -2   8       28.61       47.71     23.79 o 
  -6  -2   8        5.21       12.02     18.18 o 
  -5  -2   8      243.36      293.70     17.82 o 
  -4  -2   8        0.03       11.35     12.91 o 
  -3  -2   8     2212.33     2293.42     60.96 o 
  -2  -2   8      115.66      162.05     10.39 o 
  -1  -2   8      699.74      747.27     22.67 o 
   0  -2   8        8.04        5.50      7.24 o 
   1  -2   8      286.71      265.34     20.52 o 
   2  -2   8     2688.08     2594.71     78.63 o 
   3  -2   8       60.34       39.71      6.25 o 
   4  -2   8       65.59       63.90      7.39 o 
   5  -2   8      180.90      153.33     12.66 o 
   6  -2   8       45.07       24.71     11.59 o 
   7  -2   8       91.36       63.79     21.33 o 
   8  -2   8      115.54       87.40     24.72 o 
   9  -2   8       70.70       93.01     29.15 o 
  -8  -1   8      187.72      203.46     33.47 o 
  -7  -1   8      170.05      154.40     27.61 o 
  -6  -1   8      793.00      879.91     48.20 o 
  -5  -1   8        3.43        1.77      8.94 o 
  -4  -1   8     1517.12     1452.82     42.27 o 
  -3  -1   8     1954.35     1972.07     85.12 o 
  -2  -1   8     4772.29     5106.15    125.83 o 
  -1  -1   8     6128.11     5798.29    141.77 o 
   0  -1   8      215.90      194.19     12.00 o 
   1  -1   8     8157.65     8080.70    192.93 o 
   2  -1   8      246.30      293.97     10.57 o 
   3  -1   8     2353.68     2264.98     48.17 o 
   4  -1   8       12.55       14.61      6.22 o 
   5  -1   8      366.58      355.86     29.92 o 
   6  -1   8       42.00       16.21     10.70 o 
   7  -1   8       88.06       51.47     20.15 o 
   8  -1   8       87.00      105.03     23.67 o 
   9  -1   8       14.80        1.36     25.15 o 
  -8   0   8        0.84      -12.02     22.99 o 
  -7   0   8       27.69       56.27     20.96 o 
  -6   0   8      193.72      179.98     24.78 o 
  -5   0   8       14.81       16.02      8.44 o 
  -4   0   8      705.39      632.81     22.55 o 
  -3   0   8       57.56       61.50      9.92 o 
  -2   0   8     8742.52     8052.58    195.08 o 
  -1   0   8      843.50      732.64     36.40 o 
   0   0   8     5920.43     6346.22    225.90 o 
   1   0   8      299.65      292.00     14.20 o 
   2   0   8     9626.92     9577.49    184.73 o 
   3   0   8        8.75       15.22      5.07 o 
   4   0   8      823.06      745.24     19.53 o 
   5   0   8     1494.34     1542.51     35.21 o 
   6   0   8       12.34       11.09     14.36 o 
   7   0   8        6.19       12.27     17.07 o 
   8   0   8        9.91       19.17     20.22 o 
   9   0   8       42.09       32.11     24.16 o 
  -8   1   8       86.84       26.13     24.59 o 
  -7   1   8       10.38       11.71     18.86 o 
  -6   1   8      514.45      458.32     32.36 o 
  -5   1   8        4.60       29.96     14.61 o 
  -4   1   8       40.24       55.55      8.60 o 
  -3   1   8      750.67      724.22     23.69 o 
  -2   1   8      701.97      627.64     39.94 o 
  -1   1   8     5180.66     5517.15    196.74 o 
   0   1   8     1202.89     1307.42     55.10 o 
   1   1   8     2847.72     2738.79    101.14 o 
   2   1   8      470.67      394.28     12.36 o 
   3   1   8      932.91      908.85     21.97 o 
   4   1   8      951.62      942.40     23.12 o 
   5   1   8       69.43       82.98     10.79 o 
   6   1   8     1121.45     1092.13     50.60 o 
   7   1   8       46.35       44.93     20.22 o 
   8   1   8       12.72        9.18     22.25 o 
   9   1   8        1.88       32.67     23.67 o 
  -8   2   8        3.62       13.07     22.13 o 
  -7   2   8      243.26      194.52     27.80 o 
  -6   2   8        9.05        6.72     15.84 o 
  -5   2   8       45.63       43.15     15.41 o 
  -4   2   8        7.40       23.01      7.03 o 
  -3   2   8      276.18      244.85     13.12 o 
  -2   2   8       59.16       75.15      9.11 o 
  -1   2   8      865.83      907.03     40.86 o 
   0   2   8     1945.33     1961.25     74.58 o 
   1   2   8       78.32       88.20     11.46 o 
   2   2   8       18.74       15.78     11.16 o 
   3   2   8     5576.84     5530.80    137.18 o 
   4   2   8        0.88       -2.45      5.48 o 
   5   2   8      254.23      266.43     16.69 o 
   6   2   8        6.82       22.84     11.29 o 
   7   2   8      132.94      138.50     22.44 o 
   8   2   8        1.53       -5.61     20.71 o 
   9   2   8        7.10        9.06     24.84 o 
  -8   3   8       17.97       34.82     24.28 o 
  -7   3   8       96.55      122.53     25.95 o 
  -6   3   8      134.31      161.24     24.78 o 
  -5   3   8     1033.89      941.49     46.97 o 
  -4   3   8        1.76       -1.60     13.07 o 
  -3   3   8     1931.85     1851.55     51.33 o 
  -2   3   8      561.09      544.14     21.65 o 
  -1   3   8     5899.40     6079.33    213.14 o 
   0   3   8      160.32      188.36     15.35 o 
   1   3   8     1580.91     1680.93     66.75 o 
   2   3   8      337.61      361.91     16.33 o 
   3   3   8        1.69       26.57     14.08 o 
   4   3   8        1.15       -3.33     13.71 o 
   5   3   8      112.89       95.50     12.92 o 
   6   3   8      129.92      104.51     14.98 o 
   7   3   8       21.88       15.29     19.23 o 
   8   3   8       67.99       24.78     20.34 o 
   9   3   8        7.00       28.78     25.58 o 
  -8   4   8        1.61        9.31     24.16 o 
  -7   4   8       53.74       81.67     24.96 o 
  -6   4   8      300.41      348.12     31.13 o 
  -5   4   8      234.85      277.79     28.17 o 
  -4   4   8     1644.17     1458.92     64.22 o 
  -3   4   8     1008.85     1000.38     32.92 o 
  -2   4   8     3574.83     3376.65     90.67 o 
  -1   4   8     5648.48     5656.45    199.58 o 
   0   4   8     1353.38     1528.94     61.88 o 
   1   4   8     5547.50     5769.67    206.11 o 
   2   4   8      248.31      216.40     20.15 o 
   3   4   8     1086.84     1000.23     47.46 o 
   4   4   8      576.29      561.28     32.94 o 
   5   4   8      376.31      342.47     20.21 o 
   6   4   8       82.99       66.77     22.31 o 
   7   4   8      118.73      108.85     15.94 o 
   8   4   8        4.72       -5.36     19.54 o 
   9   4   8        0.03       32.48     23.48 o 
  -8   5   8        0.49       45.43     26.69 o 
  -7   5   8       34.91       -5.55     19.48 o 
  -6   5   8       18.34       22.25     18.61 o 
  -5   5   8      579.60      498.45     35.26 o 
  -4   5   8     1256.45     1212.56     58.06 o 
  -3   5   8       39.31       10.54     16.58 o 
  -2   5   8     1383.27     1431.87     43.69 o 
  -1   5   8      232.24      216.47     18.37 o 
   0   5   8     3420.24     3203.34    119.20 o 
   1   5   8     2184.28     2037.99     81.05 o 
   2   5   8      925.96      819.39     42.16 o 
   3   5   8     1109.62     1082.92     35.08 o 
   4   5   8      260.65      253.22     31.80 o 
   5   5   8       42.70       65.81     13.74 o 
   6   5   8       52.35       87.78     16.16 o 
   7   5   8        3.31       -6.58     14.11 o 
   8   5   8       51.94       64.47     25.83 o 
  -7   6   8        4.65       -2.71     22.00 o 
  -6   6   8        5.08       15.66     21.70 o 
  -5   6   8      266.65      260.10     29.22 o 
  -4   6   8        1.16       15.22     18.12 o 
  -3   6   8       39.05       33.65     18.61 o 
  -2   6   8       98.64       98.37     19.88 o 
  -1   6   8      477.73      489.64     28.72 o 
   0   6   8      784.45      803.05     40.37 o 
   1   6   8      316.68      341.09     25.64 o 
   2   6   8      632.97      624.43     35.19 o 
   3   6   8      636.50      622.21     36.55 o 
   4   6   8       33.75       51.34     12.80 o 
   5   6   8      104.38      111.58     19.66 o 
   6   6   8       10.69       -7.26     13.93 o 
   7   6   8       31.07        8.46     17.23 o 
   8   6   8        1.86       -6.59     18.51 o 
  -7   7   8       52.47       27.92     27.98 o 
  -6   7   8       36.14       65.52     25.76 o 
  -5   7   8      572.20      536.85     41.79 o 
  -4   7   8     1279.83     1267.60     63.85 o 
  -3   7   8        3.95        3.64     19.60 o 
  -2   7   8      474.40      477.19     41.05 o 
  -1   7   8       71.24       74.70     16.21 o 
   0   7   8      159.56      142.01     19.54 o 
   1   7   8       46.11       46.66     16.09 o 
   2   7   8       14.20       16.95     16.09 o 
   3   7   8        2.53       -4.68     16.46 o 
   4   7   8        0.21        1.75     13.68 o 
   5   7   8      132.73      141.93     22.93 o 
   6   7   8        0.46      -18.34     14.84 o 
   7   7   8       13.87       31.43     18.31 o 
   8   7   8       11.71       23.61     24.14 o 
  -6   8   8      102.07      129.93     30.88 o 
  -5   8   8       17.02       59.36     27.55 o 
  -4   8   8        2.52        2.10     20.83 o 
  -3   8   8      224.86      189.22     30.82 o 
  -2   8   8      653.28      706.22     51.34 o 
  -1   8   8       52.37       68.72     18.86 o 
   1   8   8        3.10      -17.32     16.40 o 
   2   8   8     2075.92     1790.03     77.35 o 
   3   8   8      128.69      121.98     22.87 o 
   4   8   8        5.39       16.21     19.97 o 
   5   8   8       31.01       21.34     33.50 o 
   6   8   8        2.12       11.48     16.64 o 
   7   8   8        0.27        2.63     17.78 o 
  -5   9   8      328.07      388.18     42.41 o 
  -4   9   8       22.97       79.76     28.78 o 
  -3   9   8      781.45      819.51     54.49 o 
  -2   9   8       30.94       46.41     29.34 o 
   0   9   8        2.28       -4.62     17.69 o 
   1   9   8      733.66      808.05     46.60 o 
   2   9   8       33.04       18.24     21.70 o 
   3   9   8       56.55       69.09     24.10 o 
   4   9   8       14.11        3.21     23.24 o 
   5   9   8        8.19       22.93     25.52 o 
   6   9   8       14.85       22.73     18.67 o 
  -5  10   8       30.16        3.82     30.69 o 
  -4  10   8      271.24      354.53     42.41 o 
  -3  10   8       15.33        1.48     28.97 o 
  -2  10   8      162.00      217.14     40.74 o 
   0  10   8      690.27      751.03     45.55 o 
   1  10   8      371.25      360.63     35.13 o 
   2  10   8        4.13       -5.98     20.52 o 
   3  10   8       36.10       17.26     23.05 o 
   4  10   8        0.28       -0.31     23.73 o 
   5  10   8       18.40        6.60     25.95 o 
   6  10   8        0.08        6.72     28.04 o 
   1  11   8       31.50       65.58     27.37 o 
   2  11   8      111.77      128.33     28.29 o 
   3  11   8        2.54        9.00     24.72 o 
   4  11   8       13.13      -28.04     24.96 o 
   1  12   8        6.40       -5.18     25.95 o 
   2  12   8        0.39       21.82     27.80 o 
  -1 -11   9       71.19      130.61     35.13 o 
   0 -11   9        0.04       -4.44     29.09 o 
   1 -11   9       29.11       39.08     26.44 o 
  -3 -10   9        9.32       18.68     31.37 o 
  -2 -10   9       24.95       -1.85     26.38 o 
  -1 -10   9        3.91       11.96     27.00 o 
   0 -10   9       39.39       22.85     17.34 o 
   1 -10   9        9.13       21.88     23.54 o 
   2 -10   9        1.78       13.37     22.74 o 
   3 -10   9        0.30       -2.90     23.91 o 
  -5  -9   9        0.09       11.46     30.94 o 
  -4  -9   9       17.52       18.43     28.29 o 
  -3  -9   9       15.51       51.34     30.08 o 
  -2  -9   9       22.25       54.49     26.69 o 
  -1  -9   9        1.23      -15.91     14.01 o 
   0  -9   9       48.69       12.93     21.51 o 
   1  -9   9       35.50       38.85     23.79 o 
   2  -9   9       31.54        8.20     22.56 o 
   3  -9   9       36.22       34.33     26.13 o 
   4  -9   9       16.13       54.18     28.85 o 
   5  -9   9       98.52       79.45     31.93 o 
  -5  -8   9        1.88       -8.88     26.38 o 
  -4  -8   9       28.03       31.62     25.33 o 
  -3  -8   9       54.89       88.57     28.60 o 
  -2  -8   9        1.54        3.51     21.14 o 
  -1  -8   9        1.05      -18.37     12.25 o 
   0  -8   9      124.00      116.76     16.47 o 
   1  -8   9       52.79       43.90     24.07 o 
   2  -8   9       20.74       28.78     19.79 o 
   3  -8   9      131.63      130.85     27.24 o 
   4  -8   9       26.40       35.87     24.90 o 
   5  -8   9       11.92        0.18     26.69 o 
   6  -8   9        2.49       19.85     29.34 o 
  -6  -7   9        2.85        5.30     26.87 o 
  -5  -7   9      151.12      147.00     31.50 o 
  -4  -7   9       21.11       21.39     22.19 o 
  -3  -7   9       22.11       30.88     21.82 o 
  -2  -7   9       70.04       87.44     15.85 o 
  -1  -7   9       74.79       92.52     35.41 o 
   0  -7   9      481.04      463.26     24.18 o 
   1  -7   9       18.48       17.11     12.08 o 
   2  -7   9      334.34      347.87     21.46 o 
   3  -7   9      199.82      203.52     25.70 o 
   4  -7   9       18.57        2.90     19.23 o 
   5  -7   9        1.79      -21.57     23.18 o 
   6  -7   9       15.93       48.69     25.83 o 
   7  -7   9        4.30      -13.19     29.15 o 
  -7  -6   9       19.81       46.23     27.61 o 
  -6  -6   9       69.79       68.29     25.27 o 
  -5  -6   9       20.39       15.22     23.18 o 
  -4  -6   9      535.13      513.43     38.71 o 
  -3  -6   9      144.15      159.58     25.52 o 
  -2  -6   9      105.71      124.08     15.38 o 
  -1  -6   9      406.15      453.68     23.10 o 
   0  -6   9      315.16      312.66     18.78 o 
   1  -6   9      344.63      373.48     19.71 o 
   2  -6   9      151.14      167.88     15.63 o 
   3  -6   9     1003.15      935.63     47.71 o 
   4  -6   9       72.17      110.76     21.94 o 
   5  -6   9      134.91      147.68     27.18 o 
   6  -6   9        0.41      -23.79     23.18 o 
   7  -6   9        2.12      -38.09     25.39 o 
  -7  -5   9       18.23      -11.71     23.18 o 
  -6  -5   9        0.44        4.93     21.45 o 
  -5  -5   9       17.30        8.32     18.68 o 
  -4  -5   9      335.01      314.22     30.45 o 
  -3  -5   9       17.53        4.93     16.27 o 
  -2  -5   9      150.42      169.69     15.63 o 
  -1  -5   9       42.29       36.93     11.86 o 
   0  -5   9      201.51      213.29     15.19 o 
   1  -5   9        3.84       10.50      9.37 o 
   2  -5   9       22.06       24.93      9.63 o 
   3  -5   9       63.62       75.57     29.59 o 
   4  -5   9      425.62      422.08     30.26 o 
   5  -5   9       48.78       52.21     20.96 o 
   6  -5   9        0.64       -3.21     21.51 o 
   7  -5   9      148.36      187.62     28.54 o 
   8  -5   9        0.01       19.17     26.87 o 
  -6  -4   9      108.93      100.40     23.48 o 
  -5  -4   9       63.64       78.46     19.60 o 
  -4  -4   9     1105.34     1025.25     51.03 o 
  -3  -4   9       16.84      -10.35     14.30 o 
  -2  -4   9      270.22      306.39     25.76 o 
  -1  -4   9       84.95       85.88     11.24 o 
   0  -4   9      467.44      512.41     21.04 o 
   1  -4   9     2491.35     2523.85     66.66 o 
   2  -4   9       11.06        7.68      8.89 o 
   3  -4   9      161.62      190.64     21.23 o 
   4  -4   9      240.96      240.01     23.67 o 
   5  -4   9        1.07       -1.23     15.04 o 
   6  -4   9      451.88      474.41     35.38 o 
   7  -4   9       48.79       90.60     25.58 o 
  -7  -3   9       28.85       71.00     26.75 o 
  -6  -3   9        1.75       -1.76     12.61 o 
  -5  -3   9      475.52      468.29     49.03 o 
  -4  -3   9      559.81      620.15     33.99 o 
  -3  -3   9      192.71      209.65     14.02 o 
  -2  -3   9      465.51      530.68     19.34 o 
  -1  -3   9     1178.45     1149.70     48.17 o 
   0  -3   9       48.19       60.26      9.18 o 
   1  -3   9      230.49      290.00     14.99 o 
   2  -3   9      501.38      521.85     15.19 o 
   3  -3   9       25.46       45.73      7.04 o 
   4  -3   9      265.54      268.85     12.30 o 
   5  -3   9       78.63       63.46     11.59 o 
   6  -3   9      151.68      188.08     22.87 o 
   7  -3   9       27.30        6.69     14.21 o 
   8  -3   9       58.51       53.75     24.35 o 
  -8  -2   9        3.18       -0.37     26.93 o 
  -7  -2   9      364.54      419.19     39.08 o 
  -6  -2   9      239.49      303.37     31.31 o 
  -5  -2   9       68.62       88.88     13.14 o 
  -4  -2   9     1001.23      987.72     32.53 o 
  -3  -2   9      281.72      281.69     15.23 o 
  -2  -2   9     1978.55     1960.53     52.71 o 
  -1  -2   9      525.06      570.15     19.58 o 
   0  -2   9     2797.58     2703.10    103.18 o 
   1  -2   9     2528.08     2737.70     70.78 o 
   2  -2   9       20.45       25.85      5.35 o 
   3  -2   9      245.74      245.96     11.07 o 
   4  -2   9        7.56        3.87      6.54 o 
   5  -2   9       30.64       33.30      9.86 o 
   6  -2   9       60.72       45.21     11.80 o 
   7  -2   9       71.39       77.17     21.33 o 
   8  -2   9        0.08        9.00     19.72 o 
   9  -2   9        0.07       -1.73     24.59 o 
  -8  -1   9       30.76       46.54     25.46 o 
  -7  -1   9       12.56       13.01     22.87 o 
  -6  -1   9      191.26      178.87     26.20 o 
  -5  -1   9       56.34       66.11     18.24 o 
  -4  -1   9      242.08      237.93     16.12 o 
  -3  -1   9     1520.57     1488.42     42.53 o 
  -2  -1   9      486.29      485.77     18.55 o 
  -1  -1   9     3379.59     3058.49     78.26 o 
   0  -1   9        0.28       -8.98      6.01 o 
   1  -1   9     9224.60     9590.34    382.76 o 
   2  -1   9     2278.80     2671.11    107.85 o 
   3  -1   9     2594.14     2411.89     51.34 o 
   4  -1   9      898.57      876.06     23.25 o 
   5  -1   9      630.74      543.69     18.12 o 
   6  -1   9       42.75       59.53     11.14 o 
   7  -1   9       79.38       73.78     20.96 o 
   8  -1   9       96.36      141.64     25.02 o 
   9  -1   9        1.07        5.24     22.99 o 
  -8   0   9       72.74       53.87     26.81 o 
  -7   0   9      395.11      428.37     35.87 o 
  -6   0   9      275.40      274.03     27.24 o 
  -5   0   9       32.17       37.63     12.30 o 
  -4   0   9      316.40      331.21     16.84 o 
  -3   0   9     1357.39     1387.30     40.07 o 
  -2   0   9     1227.04      973.79     29.72 o 
  -1   0   9      288.89      308.20     25.73 o 
   0   0   9     7196.35     8155.17    287.90 o 
   1   0   9       57.28       52.23      8.68 o 
   2   0   9     1975.78     1979.36     46.70 o 
   3   0   9     9267.72     9080.45    175.90 o 
   4   0   9      158.29      128.28     13.86 o 
   5   0   9      849.79      837.55     22.76 o 
   6   0   9       57.80       35.56     15.90 o 
   7   0   9       26.75       45.61     20.28 o 
   8   0   9        0.12       -1.85     21.63 o 
   9   0   9        0.19      -17.44     23.91 o 
  -8   1   9       54.06       36.12     25.52 o 
  -7   1   9       22.55       34.89     21.57 o 
  -6   1   9       31.04       26.50     18.74 o 
  -5   1   9        1.82        9.37     15.35 o 
  -4   1   9        7.22       20.74      8.35 o 
  -3   1   9      118.58      128.91     10.53 o 
  -2   1   9      751.33      684.19     53.56 o 
  -1   1   9     3525.00     4608.95    167.22 o 
   0   1   9      448.02      543.38     31.68 o 
   1   1   9       72.68       57.51     11.59 o 
   2   1   9     1298.51     1239.53     28.87 o 
   3   1   9       58.37       66.82      7.25 o 
   4   1   9      689.32      636.26     17.94 o 
   5   1   9       35.73       32.06     17.72 o 
   6   1   9       63.21       77.60     18.80 o 
   7   1   9       48.54       55.60     20.46 o 
   8   1   9       23.57        9.92     19.97 o 
   9   1   9        0.92      -14.92     21.94 o 
  -8   2   9       44.84       39.63     23.91 o 
  -7   2   9        0.34       19.60     20.71 o 
  -6   2   9      473.09      483.84     34.33 o 
  -5   2   9        6.62       21.33     14.48 o 
  -4   2   9     2821.73     2684.73     71.15 o 
  -3   2   9        2.48       10.13      7.43 o 
  -2   2   9      492.32      412.02     18.69 o 
  -1   2   9      316.15      488.53     27.98 o 
   0   2   9      287.97      323.40     20.52 o 
   1   2   9       61.72       73.84     12.02 o 
   2   2   9      495.80      490.94     18.84 o 
   3   2   9      370.79      390.01     17.16 o 
   4   2   9       25.79       25.25      6.47 o 
   5   2   9       52.53       64.98     11.37 o 
   6   2   9      143.75      137.60     14.74 o 
   7   2   9       88.88       78.15     20.15 o 
   8   2   9        4.62       20.22     20.03 o 
   9   2   9        0.74       -1.29     24.41 o 
  -8   3   9        0.30       20.89     24.65 o 
  -7   3   9      387.36      422.14     38.03 o 
  -6   3   9       70.99       96.46     22.93 o 
  -5   3   9      900.13      892.36     46.60 o 
  -4   3   9     1706.87     1553.66     66.69 o 
  -3   3   9     1804.48     1678.13    105.95 o 
  -2   3   9     4730.96     4483.67    115.06 o 
  -1   3   9        3.79       -7.58      8.81 o 
   0   3   9     1532.44     1424.28     58.06 o 
   1   3   9     1950.38     2023.57     79.20 o 
   2   3   9      479.77      505.25     20.00 o 
   3   3   9     1990.55     2167.73     59.84 o 
   4   3   9      617.29      623.86     24.44 o 
   5   3   9      118.89      156.79     15.12 o 
   6   3   9      176.16      194.61     17.10 o 
   7   3   9        3.34       13.07     17.50 o 
   8   3   9       17.08       15.22     20.40 o 
   9   3   9        9.97       39.26     24.53 o 
  -8   4   9       37.18       49.12     26.75 o 
  -7   4   9       42.55       42.96     23.98 o 
  -6   4   9      412.96      352.00     32.11 o 
  -5   4   9      340.59      307.01     28.78 o 
  -4   4   9     1590.97     1427.61     64.59 o 
  -3   4   9     2737.90     2849.63     96.52 o 
  -2   4   9        1.91       -4.22      8.05 o 
  -1   4   9     5686.68     5761.11    203.89 o 
   0   4   9     1961.81     1972.96     77.35 o 
   1   4   9     4047.81     3984.88    146.57 o 
   2   4   9       65.43       77.91     15.53 o 
   3   4   9     3357.27     3326.47     87.84 o 
   4   4   9      237.93      232.30     17.08 o 
   5   4   9      305.55      307.12     18.80 o 
   6   4   9       52.50       33.05     13.11 o 
   7   4   9       24.23       38.46     14.28 o 
   8   4   9       67.53       66.07     22.81 o 
   9   4   9        1.35       -5.92     25.46 o 
  -7   5   9        7.71       -2.77     20.89 o 
  -6   5   9       36.39       16.58     21.51 o 
  -5   5   9       84.17      106.26     22.50 o 
  -4   5   9        2.45        7.52     17.32 o 
  -3   5   9      110.92      102.56     23.05 o 
  -2   5   9     1057.08      975.09     55.26 o 
  -1   5   9      258.29      282.60     21.57 o 
   0   5   9     2120.51     2024.55     80.50 o 
   1   5   9      823.48      786.91     39.94 o 
   2   5   9     1708.84     1624.48     69.22 o 
   3   5   9      882.01      844.34     31.09 o 
   4   5   9        6.54        4.04     11.22 o 
   5   5   9      247.81      236.70     31.31 o 
   6   5   9        8.49       -1.27     21.42 o 
   7   5   9       96.86      125.52     18.10 o 
   8   5   9       30.68       38.15     23.11 o 
  -7   6   9       94.44      111.93     27.74 o 
  -6   6   9      273.59      287.04     34.27 o 
  -5   6   9      428.62      452.59     36.49 o 
  -4   6   9      108.58      136.34     25.76 o 
  -3   6   9       30.84       90.23     24.78 o 
  -2   6   9       69.10       79.14     14.67 o 
  -1   6   9       42.69       41.85     13.99 o 
   0   6   9       83.07       77.48     16.70 o 
   1   6   9      140.01      164.26     21.39 o 
   2   6   9      366.64      336.10     27.86 o 
   3   6   9        7.65      -16.95     15.84 o 
   4   6   9      381.00      370.98     30.42 o 
   5   6   9       85.55      118.22     23.36 o 
   6   6   9       79.85       88.16     17.63 o 
   7   6   9        8.37       16.69     21.36 o 
   8   6   9       24.47       -0.33     18.97 o 
  -7   7   9        9.72       97.57     31.74 o 
  -6   7   9      219.84      219.49     32.30 o 
  -5   7   9       82.13      127.83     29.34 o 
  -4   7   9       71.01       93.01     23.85 o 
  -3   7   9      744.95      845.15     54.61 o 
  -2   7   9       36.99        8.88     24.16 o 
  -1   7   9      264.34      241.43     23.11 o 
   0   7   9        1.78       -5.24     15.35 o 
   1   7   9     1097.16     1011.38     51.90 o 
   2   7   9      643.24      695.13     39.45 o 
   3   7   9        1.37       -7.89     16.76 o 
   4   7   9       16.78       14.63     12.82 o 
   5   7   9        7.93        8.73     14.29 o 
   6   7   9       45.68       36.12     17.15 o 
   7   7   9        2.05        1.90     22.16 o 
   8   7   9        1.70       -8.31     23.79 o 
  -6   8   9      114.44      139.54     34.39 o 
  -5   8   9      355.80      479.96     45.92 o 
  -4   8   9      812.16      879.05     54.67 o 
  -3   8   9      606.17      577.53     48.69 o 
  -2   8   9      679.81      717.44     53.44 o 
  -1   8   9      149.16      139.24     20.96 o 
   0   8   9     1049.84      997.70     51.90 o 
   1   8   9       29.84        2.71     22.25 o 
   2   8   9      298.26      344.42     30.88 o 
   3   8   9      159.90      160.50     25.27 o 
   4   8   9        1.27        7.40     20.52 o 
   5   8   9       15.57       -1.58     15.62 o 
   6   8   9       27.62       11.95     17.12 o 
   7   8   9       22.45        4.62     26.69 o 
  -5   9   9       32.91       58.68     31.13 o 
  -4   9   9       62.63       73.53     30.82 o 
  -3   9   9      188.30      267.44     40.12 o 
  -2   9   9      134.68      179.73     34.76 o 
   0   9   9       50.30       19.72     23.54 o 
   1   9   9      197.62      264.05     27.98 o 
   2   9   9      594.84      555.52     38.52 o 
   3   9   9        6.90       45.86     24.28 o 
   4   9   9      313.00      345.35     35.50 o 
   5   9   9        3.22        3.76     23.91 o 
   6   9   9       32.86       50.86     20.10 o 
  -4  10   9        3.25       29.77     31.68 o 
  -3  10   9        6.10        3.39     30.76 o 
  -2  10   9      186.70      186.14     39.88 o 
   0  10   9      251.67      345.28     46.10 o 
   1  10   9      105.29       94.36     25.46 o 
   2  10   9       19.75       22.00     21.76 o 
   3  10   9       13.30        8.94     24.78 o 
   4  10   9       46.39       81.05     27.80 o 
   5  10   9       52.05       18.80     27.06 o 
  -2  11   9       38.56       49.06     36.80 o 
  -1  11   9       22.76        9.12     34.02 o 
   2  11   9       10.24        5.92     25.95 o 
   3  11   9       78.47      120.13     31.43 o 
   4  11   9        1.91      -31.74     24.59 o 
   2  12   9        0.26      -25.33     24.41 o 
  -3 -10  10       13.15      -14.73     29.59 o 
  -2 -10  10       60.96       89.25     31.50 o 
  -1 -10  10        1.60      -10.72     24.78 o 
   0 -10  10       33.47       51.21     18.91 o 
   1 -10  10        1.20      -28.85     22.44 o 
   2 -10  10        5.42       -2.40     22.99 o 
   3 -10  10       32.61       11.46     25.52 o 
  -4  -9  10       17.60      -30.45     26.69 o 
  -3  -9  10        2.64        5.61     28.35 o 
  -2  -9  10       81.24       35.19     25.70 o 
  -1  -9  10       15.59       15.75     15.84 o 
   0  -9  10       18.03       29.42     15.95 o 
   1  -9  10       19.52        2.74     22.71 o 
   2  -9  10       14.71       31.74     22.31 o 
   3  -9  10       37.28        9.86     25.89 o 
   4  -9  10        7.00      -11.59     24.72 o 
   5  -9  10        4.71       -5.05     30.57 o 
  -5  -8  10        8.39      -11.16     25.89 o 
  -4  -8  10       59.27       60.09     30.39 o 
  -3  -8  10        1.23       18.12     26.20 o 
  -2  -8  10       16.76        9.49     23.30 o 
  -1  -8  10        6.09       11.55     14.95 o 
   0  -8  10       15.96       -3.58     13.32 o 
   1  -8  10       58.80       59.95     28.04 o 
   2  -8  10        2.23       -8.14     18.86 o 
   3  -8  10        3.89      -21.88     19.97 o 
   4  -8  10        3.44      -21.45     21.94 o 
   5  -8  10       26.30       50.36     29.15 o 
   6  -8  10        0.86      -12.39     26.57 o 
  -6  -7  10        9.61       26.20     29.03 o 
  -5  -7  10       30.20       49.74     28.72 o 
  -4  -7  10        0.61        0.55     22.19 o 
  -3  -7  10      175.17      187.19     29.22 o 
  -2  -7  10      323.87      361.84     24.22 o 
  -1  -7  10       54.47       10.73     14.39 o 
   0  -7  10      451.26      471.66     34.92 o 
   1  -7  10       16.03       48.05     13.63 o 
   2  -7  10      201.20      212.06     18.70 o 
   3  -7  10       24.72        7.70     18.61 o 
   4  -7  10       64.18       76.06     24.84 o 
   5  -7  10        0.16      -18.55     21.70 o 
   6  -7  10        4.80       17.81     27.37 o 
  -7  -6  10        0.20       31.68     28.66 o 
  -6  -6  10        0.33       26.13     26.32 o 
  -5  -6  10       75.64       60.34     26.38 o 
  -4  -6  10       37.92       60.53     23.11 o 
  -3  -6  10       37.57       37.54     20.77 o 
  -2  -6  10        0.11        8.58     13.24 o 
  -1  -6  10      195.84      268.67     25.64 o 
   0  -6  10        2.65        0.29     11.17 o 
   1  -6  10     1110.73     1033.93     52.76 o 
   2  -6  10       38.09       43.22     12.51 o 
   3  -6  10      165.11      184.54     23.36 o 
   4  -6  10       10.94       22.44     18.55 o 
   5  -6  10       12.65       38.83     23.30 o 
   6  -6  10       90.61      110.02     28.48 o 
   7  -6  10       16.85       41.79     25.64 o 
  -7  -5  10       47.07       33.65     26.44 o 
  -6  -5  10       44.91       72.61     24.10 o 
  -5  -5  10       39.57       69.28     23.79 o 
  -4  -5  10      764.64      715.84     45.43 o 
  -3  -5  10       91.40       87.34     21.70 o 
  -2  -5  10       40.06       18.55     16.89 o 
  -1  -5  10        4.86       -1.91     10.78 o 
   0  -5  10      930.04     1037.11     34.45 o 
   1  -5  10      406.82      405.48     19.89 o 
   2  -5  10      275.32      269.34     45.58 o 
   3  -5  10      653.83      712.95     28.97 o 
   4  -5  10       52.98       29.03     18.80 o 
   5  -5  10      316.00      319.34     30.88 o 
   6  -5  10      141.70      206.36     29.40 o 
   7  -5  10       60.78       80.19     26.93 o 
   8  -5  10       29.00        6.84     26.63 o 
  -6  -4  10       12.95       39.88     19.85 o 
  -5  -4  10        5.48       13.81     19.54 o 
  -4  -4  10       95.11      111.01     21.70 o 
  -3  -4  10       20.27       28.91     18.18 o 
  -2  -4  10      140.13      172.09     22.00 o 
  -1  -4  10       33.00       51.35     12.23 o 
   0  -4  10       80.24      114.70     25.67 o 
   1  -4  10      128.87      142.45     13.18 o 
   2  -4  10      129.93      148.97     13.38 o 
   3  -4  10      606.74      536.48     41.05 o 
   4  -4  10      435.20      413.70     30.08 o 
   5  -4  10        5.53        5.12     17.01 o 
   6  -4  10       30.29       37.41     20.96 o 
   7  -4  10        4.59      -25.95     21.45 o 
  -6  -3  10       61.47       83.89     21.76 o 
  -5  -3  10       51.47       57.75     17.87 o 
  -4  -3  10       93.36      120.07     19.91 o 
  -3  -3  10      325.49      322.29     26.32 o 
  -2  -3  10      310.36      362.91     27.98 o 
  -1  -3  10       46.80       58.30     26.35 o 
   0  -3  10     1221.77     1228.30     38.03 o 
   1  -3  10      877.55      835.99     28.59 o 
   2  -3  10      472.13      483.38     14.78 o 
   3  -3  10      286.31      280.76     12.07 o 
   4  -3  10      130.13      142.42     10.46 o 
   5  -3  10        3.91       13.96     10.67 o 
   6  -3  10      118.36      118.18     14.70 o 
   7  -3  10       67.69       74.57     15.33 o 
   8  -3  10       41.59        0.06     21.39 o 
  -8  -2  10        1.18       29.46     28.66 o 
  -7  -2  10       12.72       25.52     24.84 o 
  -6  -2  10      173.46      224.42     28.85 o 
  -5  -2  10      943.01      926.54     44.96 o 
  -4  -2  10      842.12      868.74     69.16 o 
  -3  -2  10     1314.60     1344.79     46.32 o 
  -2  -2  10     4910.43     4851.79    209.25 o 
  -1  -2  10      446.71      451.78     17.31 o 
   0  -2  10     4769.22     4654.87    170.73 o 
   1  -2  10      137.18      128.11     11.48 o 
   2  -2  10      632.37      562.96     17.35 o 
   3  -2  10     1198.50     1220.46     29.40 o 
   4  -2  10      154.95      134.92     10.20 o 
   5  -2  10      221.09      267.02     15.96 o 
   6  -2  10        0.49       -4.27     10.89 o 
   7  -2  10        8.02       12.39     19.29 o 
   8  -2  10        1.42       -7.27     22.19 o 
   9  -2  10       17.75      -21.02     24.72 o 
  -8  -1  10       19.80       27.74     27.43 o 
  -7  -1  10        7.26       10.79     23.18 o 
  -6  -1  10      328.48      341.83     32.73 o 
  -5  -1  10      199.24      236.40     16.86 o 
  -4  -1  10      452.28      458.89     22.74 o 
  -3  -1  10      304.63      264.60     15.57 o 
  -2  -1  10     1858.02     1873.94     51.54 o 
  -1  -1  10     1326.21     1174.78     34.78 o 
   0  -1  10     2772.78     2339.39     92.45 o 
   1  -1  10     1063.58     1120.26     35.01 o 
   2  -1  10     6228.08     6203.01    146.43 o 
   3  -1  10      231.50      207.56     10.58 o 
   4  -1  10     1087.35     1084.79     27.56 o 
   5  -1  10      443.97      410.70     16.01 o 
   6  -1  10        7.84       14.82     10.60 o 
   7  -1  10       65.65       76.98     19.97 o 
   8  -1  10       34.67       39.20     22.99 o 
   9  -1  10        7.36       26.32     26.50 o 
  -8   0  10        2.19        1.97     25.58 o 
  -7   0  10       10.37       15.16     22.56 o 
  -6   0  10      189.29      175.29     25.70 o 
  -5   0  10      120.61      119.82     19.11 o 
  -4   0  10       27.40       37.06      9.35 o 
  -3   0  10      492.73      489.49     20.07 o 
  -2   0  10      366.42      384.19     30.05 o 
  -1   0  10      405.83      340.17     19.82 o 
   0   0  10     2424.42     3018.74    115.51 o 
   1   0  10     1441.83     1510.39     66.63 o 
   2   0  10       20.15       43.71     10.01 o 
   3   0  10      511.11      499.54     15.73 o 
   4   0  10      305.94      266.35     12.13 o 
   5   0  10      160.08      170.12     12.39 o 
   6   0  10        3.34      -18.55     14.48 o 
   7   0  10      397.35      374.19     29.77 o 
   8   0  10       74.71       83.52     25.33 o 
   9   0  10        0.32      -25.76     24.28 o 
  -8   1  10      126.51      107.92     27.92 o 
  -7   1  10      213.42      297.45     31.43 o 
  -6   1  10       41.01       77.04     22.07 o 
  -5   1  10     1338.59     1237.22     57.01 o 
  -4   1  10      250.52      235.85     15.10 o 
  -3   1  10     2524.74     2324.73     62.63 o 
  -2   1  10      479.96      420.70     18.42 o 
  -1   1  10       10.11       14.85     11.96 o 
   0   1  10      263.30      298.63     23.73 o 
   1   1  10     1108.57     1042.76     47.21 o 
   2   1  10        4.20       12.16      7.15 o 
   3   1  10      202.52      199.30     14.40 o 
   4   1  10       83.61       84.27      8.00 o 
   5   1  10      254.40      244.64     16.18 o 
   6   1  10       43.59       16.33     12.16 o 
   7   1  10      106.44      137.94     23.67 o 
   8   1  10      105.85       65.64     24.28 o 
   9   1  10       33.39       20.15     23.30 o 
  -8   2  10       54.45       72.30     28.78 o 
  -7   2  10        1.73       -7.52     20.15 o 
  -6   2  10      332.69      328.40     30.69 o 
  -5   2  10      125.85      113.41     21.02 o 
  -4   2  10      170.30      200.20     13.84 o 
  -3   2  10     2398.68     2057.61    155.60 o 
  -2   2  10       23.70       27.45      9.37 o 
  -1   2  10     4994.93     4818.63    175.48 o 
   0   2  10       71.81       94.67     14.05 o 
   1   2  10     4524.10     4737.77    170.73 o 
   2   2  10      312.25      314.33     15.14 o 
   3   2  10     1910.18     1958.75     54.51 o 
   4   2  10        1.30        3.50      8.63 o 
   5   2  10        4.68       16.68     11.13 o 
   6   2  10       60.34       58.31     12.56 o 
   7   2  10       61.44       73.84     21.88 o 
   8   2  10        7.98        3.57     19.66 o 
   9   2  10        1.21       -2.28     24.47 o 
  -8   3  10       98.75       71.93     27.92 o 
  -7   3  10       11.72       16.58     22.44 o 
  -6   3  10      214.63      243.22     29.34 o 
  -5   3  10        5.39       -4.25     15.47 o 
  -4   3  10     1628.08     1343.97     60.83 o 
  -3   3  10       20.98       27.58     13.90 o 
  -2   3  10     5487.56     4873.21    125.37 o 
  -1   3  10       47.76       47.89     12.76 o 
   0   3  10    10263.02    10392.74    361.19 o 
   1   3  10       71.04       41.79     12.64 o 
   2   3  10     1898.59     1945.48     78.71 o 
   3   3  10      773.58      750.80     27.31 o 
   4   3  10      336.14      353.40     19.61 o 
   5   3  10      582.44      616.29     42.04 o 
   6   3  10       51.82       85.89     14.07 o 
   7   3  10      288.32      320.63     30.76 o 
   8   3  10       40.32       42.78     23.85 o 
   9   3  10       21.92       18.24     25.33 o 
  -8   4  10        6.85        2.59     23.91 o 
  -7   4  10        1.98      -19.91     21.63 o 
  -6   4  10       33.71       51.03     20.83 o 
  -5   4  10       83.41       86.84     22.31 o 
  -4   4  10      161.16      144.60     22.99 o 
  -3   4  10     1333.17     1420.63     90.08 o 
  -2   4  10        1.95        2.79      9.86 o 
  -1   4  10     1825.72     1762.36     70.33 o 
   0   4  10     1069.56     1156.47     51.10 o 
   1   4  10     3261.10     3274.78    123.46 o 
   2   4  10     1336.81     1276.11     58.06 o 
   3   4  10      337.70      345.63     18.91 o 
   4   4  10      331.96      318.68     19.28 o 
   5   4  10       82.51       68.15     17.81 o 
   6   4  10      211.37      210.90     18.62 o 
   7   4  10       24.39        6.45     13.68 o 
   8   4  10        4.58       19.91     23.36 o 
   9   4  10       22.60        3.82     25.89 o 
  -7   5  10       34.10       55.53     27.18 o 
  -6   5  10        1.58        9.99     19.97 o 
  -5   5  10        4.34        9.99     19.17 o 
  -4   5  10      456.00      427.14     35.63 o 
  -3   5  10      814.67      821.05     48.75 o 
  -2   5  10      928.89     1026.67     36.51 o 
  -1   5  10      195.87      196.99     19.60 o 
   0   5  10        3.39        3.94     11.83 o 
   1   5  10      170.18      205.56     22.50 o 
   2   5  10       11.96        3.94     13.99 o 
   3   5  10      813.13      807.83     30.54 o 
   4   5  10       48.67       45.90     13.47 o 
   5   5  10      359.89      356.60     22.18 o 
   6   5  10        9.21        1.24     14.10 o 
   7   5  10       92.66      110.09     18.83 o 
   8   5  10        1.14        0.68     24.47 o 
  -7   6  10       38.35       22.25     25.70 o 
  -6   6  10        3.95        4.81     24.47 o 
  -5   6  10      427.27      435.77     39.20 o 
  -4   6  10        4.02        7.09     19.79 o 
  -3   6  10     2442.25     2517.95    108.73 o 
  -2   6  10      994.46      928.44     53.99 o 
  -1   6  10      888.48      887.19     43.27 o 
   0   6  10      445.49      407.84     27.86 o 
   1   6  10       18.29        7.95     14.18 o 
   2   6  10       24.82       12.88     16.95 o 
   3   6  10        0.42      -19.91     16.52 o 
   4   6  10      215.07      243.24     25.79 o 
   5   6  10       30.12       20.44     15.15 o 
   6   6  10       35.84       32.66     16.66 o 
   7   6  10       10.31       -0.39     16.31 o 
   8   6  10        0.08       -3.21     18.34 o 
  -6   7  10      126.85      171.35     34.27 o 
  -5   7  10      159.25      204.63     32.79 o 
  -4   7  10      149.35      186.70     30.39 o 
  -3   7  10       20.03       45.43     25.39 o 
  -2   7  10      762.10      796.46     55.53 o 
  -1   7  10      855.25      904.63     45.12 o 
   0   7  10       30.61       -1.66     15.10 o 
   1   7  10      367.17      324.14     28.23 o 
   2   7  10     2136.59     1961.93     85.92 o 
   3   7  10        7.43        8.94     21.88 o 
   4   7  10      354.98      492.90     48.32 o 
   5   7  10        0.42       13.72     17.45 o 
   6   7  10       11.84        8.14     19.25 o 
   7   7  10       10.35      -12.41     18.83 o 
   8   7  10       10.72       35.14     24.81 o 
  -6   8  10       68.55       68.48     32.98 o 
  -5   8  10       44.99       76.55     32.17 o 
  -4   8  10      915.30      951.84     61.64 o 
  -3   8  10      183.28      202.10     35.26 o 
  -2   8  10      157.43      107.86     33.41 o 
  -1   8  10      221.33      206.48     24.59 o 
   0   8  10      600.84      592.38     38.40 o 
   1   8  10        8.21       -2.22     20.52 o 
   2   8  10      238.99      222.26     34.02 o 
   3   8  10      161.59      199.95     42.34 o 
   4   8  10      395.86      356.87     34.27 o 
   6   8  10        2.34       30.03     22.49 o 
   7   8  10        5.92      -10.63     25.65 o 
  -5   9  10        3.10       16.95     32.11 o 
  -4   9  10       23.33       44.25     31.37 o 
  -3   9  10      170.52      208.95     40.56 o 
  -2   9  10      225.65      179.73     38.58 o 
   0   9  10      402.88      367.35     35.56 o 
   1   9  10       66.57      130.11     33.78 o 
   2   9  10       12.58       70.08     42.10 o 
   3   9  10       24.56       42.22     24.16 o 
   4   9  10        3.73        7.64     22.74 o 
   5   9  10        6.04       12.33     23.54 o 
  -4  10  10       49.74        7.70     33.90 o 
  -3  10  10       10.24        3.70     32.67 o 
  -2  10  10       25.48       25.52     34.58 o 
   0  10  10        1.73      -21.26     23.67 o 
   1  10  10       43.48        8.38     44.44 o 
   2  10  10      285.49     1066.67    156.56 o 
   3  10  10       71.74       34.52     24.78 o 
   4  10  10        6.02        4.93     23.24 o 
   5  10  10        0.48      -21.51     24.84 o 
  -3  11  10       12.70        4.87     36.00 o 
  -2  11  10       85.13       99.97     39.02 o 
  -1  11  10       20.24        0.86     34.27 o 
   1  11  10        2.64       61.76    113.90 o 
   3  11  10       35.43       23.98     28.23 o 
   4  11  10       21.87      -19.29     27.12 o 
  -2 -10  11       29.52       21.02     32.61 o 
  -1 -10  11        2.39       35.01     31.62 o 
   0 -10  11       15.87       14.94     18.30 o 
   1 -10  11        6.23        1.48     22.93 o 
   2 -10  11       48.74       78.59     27.12 o 
  -4  -9  11        9.51      -17.13     30.08 o 
  -3  -9  11        1.10       -4.62     28.23 o 
  -2  -9  11        3.87      -15.78     27.92 o 
  -1  -9  11        1.03       -7.79     15.98 o 
   0  -9  11        0.53      -12.98     15.55 o 
   1  -9  11        0.01       -6.38     16.54 o 
   2  -9  11      121.88      129.87     29.15 o 
   3  -9  11        2.46      -24.47     24.90 o 
   4  -9  11        0.16       24.59     26.63 o 
  -5  -8  11       17.20      -14.36     28.60 o 
  -4  -8  11        1.18       -8.38     26.01 o 
  -3  -8  11        5.05      -14.61     26.38 o 
  -2  -8  11       35.00        2.59     23.18 o 
  -1  -8  11       62.12       76.89     17.98 o 
   0  -8  11        0.63        4.96     14.81 o 
   1  -8  11        1.55       -4.47     14.27 o 
   2  -8  11       78.97       49.12     24.22 o 
   3  -8  11       93.48       75.32     25.64 o 
   4  -8  11       13.85       43.51     26.75 o 
   5  -8  11       17.42       -1.97     25.46 o 
  -6  -7  11        0.50      -26.20     25.58 o 
  -5  -7  11       13.53       23.30     27.86 o 
  -4  -7  11       74.57       60.96     27.30 o 
  -3  -7  11      156.89      112.92     27.80 o 
  -2  -7  11      398.04      444.07     27.36 o 
  -1  -7  11       15.07       14.42     14.50 o 
   0  -7  11      233.98      268.63     21.61 o 
   1  -7  11        0.75      -20.04     13.36 o 
   2  -7  11      386.44      394.27     23.63 o 
   3  -7  11        8.78      -12.39     20.28 o 
   4  -7  11       75.67       58.99     25.02 o 
   5  -7  11      174.59      236.93     33.78 o 
   6  -7  11        4.40       10.11     28.66 o 
  -6  -6  11        4.34      -20.22     23.79 o 
  -5  -6  11        0.31       -6.66     23.85 o 
  -4  -6  11       20.88       55.47     23.79 o 
  -3  -6  11        2.91       -3.21     19.72 o 
  -2  -6  11      140.33      152.58     18.51 o 
  -1  -6  11      183.35      200.87     18.75 o 
   0  -6  11       10.00       20.15     13.52 o 
   1  -6  11      137.50      185.81     44.16 o 
   2  -6  11      673.61      646.03     27.24 o 
   3  -6  11       74.07       34.95     18.74 o 
   4  -6  11      135.93      150.33     24.59 o 
   5  -6  11       72.11       59.73     25.27 o 
   6  -6  11       64.38       77.23     25.83 o 
   7  -6  11       16.24       20.46     28.41 o 
  -6  -5  11        2.98      -12.45     22.56 o 
  -5  -5  11       26.86       42.96     23.98 o 
  -4  -5  11      258.77      277.98     32.24 o 
  -3  -5  11       10.37       21.39     19.54 o 
  -2  -5  11      199.00      175.60     25.15 o 
  -1  -5  11      371.79      352.18     21.35 o 
   0  -5  11       65.35       63.66     16.03 o 
   1  -5  11        1.39        8.94     16.46 o 
   2  -5  11      174.27      176.89     15.58 o 
   3  -5  11      303.29      368.85     20.50 o 
   4  -5  11      189.62      228.92     25.27 o 
   5  -5  11       63.72       80.37     23.61 o 
   6  -5  11        1.41       -4.75     22.25 o 
   7  -5  11        6.36       18.43     25.39 o 
  -6  -4  11        7.35        3.57     21.14 o 
  -5  -4  11      192.17      148.42     24.78 o 
  -4  -4  11      433.91      452.84     34.82 o 
  -3  -4  11     1011.43      959.05     50.97 o 
  -2  -4  11      290.52      290.98     28.23 o 
  -1  -4  11      110.42      124.49     14.53 o 
   0  -4  11      470.10      435.44     21.68 o 
   1  -4  11      144.20      163.87     20.40 o 
   2  -4  11      100.18      134.16     23.39 o 
   3  -4  11       67.75       86.29     15.53 o 
   4  -4  11       18.77       16.83     15.47 o 
   5  -4  11        0.10      -13.62     17.69 o 
   6  -4  11        1.57       25.58     20.89 o 
   7  -4  11        3.43        1.23     22.31 o 
  -6  -3  11      170.77      206.79     27.43 o 
  -5  -3  11      638.46      588.50     39.26 o 
  -4  -3  11       84.59       83.95     19.60 o 
  -3  -3  11       13.56       24.47     17.07 o 
  -2  -3  11      219.31      237.79     24.16 o 
  -1  -3  11      699.50      679.78     38.83 o 
   0  -3  11      540.23      520.23     23.54 o 
   1  -3  11     1105.15     1115.80     36.09 o 
   2  -3  11      727.41      648.83     25.73 o 
   3  -3  11      407.39      373.87     27.98 o 
   4  -3  11      235.40      259.73     56.95 o 
   5  -3  11       89.55       58.92     11.88 o 
   6  -3  11        0.22        2.88     11.97 o 
   7  -3  11       22.07       17.37     14.69 o 
  -8  -2  11       50.72       47.83     30.63 o 
  -7  -2  11       30.38      -10.54     25.02 o 
  -6  -2  11       25.60       32.61     22.25 o 
  -5  -2  11      104.27      116.62     15.25 o 
  -4  -2  11      687.82      710.92     48.72 o 
  -3  -2  11       39.68       50.32     11.80 o 
  -2  -2  11      852.77      830.41     49.28 o 
  -1  -2  11      274.59      274.37     14.06 o 
   0  -2  11     2793.58     2641.39    160.62 o 
   1  -2  11      441.26      424.05     70.48 o 
   2  -2  11     3265.77     3219.55     70.75 o 
   3  -2  11      562.63      593.44     18.20 o 
   4  -2  11      569.93      507.25     17.56 o 
   5  -2  11      252.37      275.14     21.79 o 
   6  -2  11        0.81      -11.40     15.50 o 
   7  -2  11      250.11      279.77     28.66 o 
   8  -2  11        0.40        9.00     22.13 o 
  -8  -1  11       46.41       46.78     28.97 o 
  -7  -1  11        0.30       -3.21     23.11 o 
  -6  -1  11      684.05      661.54     44.32 o 
  -5  -1  11      862.46      843.90     31.75 o 
  -4  -1  11      187.51      205.43     15.60 o 
  -3  -1  11       18.97       30.31      9.57 o 
  -2  -1  11       12.36       14.27     10.48 o 
  -1  -1  11     2976.64     2531.94     67.64 o 
   0  -1  11      698.21      710.60     39.02 o 
   1  -1  11     1139.09     1127.23    116.34 o 
   2  -1  11     7848.28     7886.17    185.09 o 
   3  -1  11      527.53      483.75     16.40 o 
   4  -1  11      564.98      577.59     18.67 o 
   5  -1  11      167.30      233.36     13.06 o 
   6  -1  11      432.00      399.65     27.00 o 
   7  -1  11      173.12      192.74     25.58 o 
   8  -1  11       19.53        4.68     22.19 o 
   9  -1  11        0.52      -10.17     25.09 o 
  -8   0  11       77.44       64.47     29.15 o 
  -7   0  11       19.27       -1.60     23.18 o 
  -6   0  11        6.02        9.31     17.81 o 
  -5   0  11      245.86      260.17     25.70 o 
  -4   0  11       76.70       88.84     11.65 o 
  -3   0  11        1.54        0.56      8.11 o 
  -2   0  11     1222.83     1092.16     34.15 o 
  -1   0  11      993.21      970.86     73.87 o 
   0   0  11        2.72      -12.02     11.83 o 
   1   0  11      183.17      293.88     26.01 o 
   2   0  11        0.08       12.78      6.55 o 
   3   0  11        9.44       21.49      6.82 o 
   4   0  11      144.51      158.51     10.68 o 
   5   0  11      121.89      105.47     10.02 o 
   6   0  11      270.97      307.56     27.00 o 
   7   0  11        2.48       26.32     19.60 o 
   8   0  11       14.10        3.70     21.82 o 
   9   0  11        3.17       -7.52     22.68 o 
  -8   1  11       19.27       44.81     28.11 o 
  -7   1  11       52.94       64.29     24.90 o 
  -6   1  11      377.61      325.81     30.82 o 
  -5   1  11        9.78        8.07     14.85 o 
  -4   1  11      379.41      337.65     17.80 o 
  -3   1  11       14.07       25.40     11.16 o 
  -2   1  11      928.87      799.35     27.83 o 
  -1   1  11      877.12     1126.21     51.40 o 
   0   1  11      129.84      134.74     18.80 o 
   1   1  11     6992.10     7447.53    265.16 o 
   2   1  11     1164.01     1185.11     35.91 o 
   3   1  11      160.93      158.16      9.88 o 
   4   1  11        4.72       11.31      7.02 o 
   5   1  11        9.48        9.70     10.52 o 
   6   1  11        0.05        2.41     12.12 o 
   7   1  11        0.19      -10.72     18.18 o 
   8   1  11        0.19      -22.31     20.46 o 
   9   1  11        0.13      -15.96     24.28 o 
  -8   2  11        4.68       42.90     25.70 o 
  -7   2  11       13.42       24.16     21.45 o 
  -6   2  11      114.32      142.75     25.21 o 
  -5   2  11      479.81      416.23     31.37 o 
  -4   2  11      649.10      542.54     23.22 o 
  -3   2  11     1596.59     1339.02     40.93 o 
  -2   2  11     1589.71     1682.40    135.69 o 
  -1   2  11     4272.76     3907.04    145.95 o 
   0   2  11      435.71      508.00     29.65 o 
   1   2  11     2024.36     1834.72     73.84 o 
   2   2  11      454.14      453.58     29.03 o 
   3   2  11       74.39       66.36     10.29 o 
   4   2  11      722.01      722.63     27.14 o 
   5   2  11       19.02       30.75     11.44 o 
   6   2  11      142.82      127.55     15.62 o 
   7   2  11        3.98       27.49     20.09 o 
   8   2  11       58.42       69.71     24.65 o 
   9   2  11        0.04      -34.95     23.30 o 
  -8   3  11        5.33       10.79     26.26 o 
  -7   3  11        6.78        2.40     21.70 o 
  -6   3  11      197.05      254.49     29.28 o 
  -5   3  11       31.04       29.71     18.31 o 
  -4   3  11     1825.96     1631.07     72.30 o 
  -3   3  11        0.55      -13.72      9.15 o 
  -2   3  11     1384.85     1340.31     43.34 o 
  -1   3  11      999.95      889.22     42.28 o 
   0   3  11     2308.12     2317.26     90.05 o 
   1   3  11     4248.28     4068.28    149.96 o 
   2   3  11      119.47      161.49     19.60 o 
   3   3  11     2432.34     2303.77     64.20 o 
   4   3  11      201.79      222.04     16.55 o 
   5   3  11      840.22      772.26     30.66 o 
   6   3  11        0.75        8.27     12.45 o 
   7   3  11      151.95      181.89     27.12 o 
   8   3  11       16.56       26.20     23.42 o 
   9   3  11        1.25       10.97     25.21 o 
  -7   4  11        0.05       34.08     23.85 o 
  -6   4  11       12.69       24.59     22.56 o 
  -5   4  11       26.73       30.94     20.65 o 
  -4   4  11      711.25      616.30     39.82 o 
  -3   4  11       31.83       26.46     30.76 o 
  -2   4  11     1268.23     1236.21     41.92 o 
  -1   4  11       58.33       59.79     13.56 o 
   0   4  11      169.06      131.41     18.31 o 
   1   4  11      158.13      193.41     21.02 o 
   2   4  11     1256.20     1246.59     58.18 o 
   3   4  11        3.24        5.70     10.54 o 
   4   4  11       79.03       81.27     17.97 o 
   5   4  11       71.26       40.85     20.00 o 
   6   4  11       93.04      105.85     16.73 o 
   7   4  11       18.92       12.99     15.00 o 
   8   4  11        0.87      -17.13     22.93 o 
  -7   5  11       25.75       32.91     25.02 o 
  -6   5  11      316.82      296.78     35.93 o 
  -5   5  11       53.01       48.26     23.61 o 
  -4   5  11      165.23      203.52     29.15 o 
  -3   5  11      154.49      136.59     26.38 o 
  -2   5  11       47.25       59.71     13.33 o 
  -1   5  11        1.02      -10.60     12.27 o 
   0   5  11      657.30      722.37     38.09 o 
   1   5  11      186.74      208.76     23.42 o 
   2   5  11      887.65      880.41     46.23 o 
   3   5  11       54.51       88.08     20.96 o 
   4   5  11       85.57       76.52     14.30 o 
   5   5  11      126.45      145.44     16.88 o 
   6   5  11       45.97       58.17     16.48 o 
   7   5  11        1.69      -22.19     15.23 o 
   8   5  11        0.24       -2.77     21.82 o 
  -7   6  11      358.24      418.45     45.43 o 
  -6   6  11      158.75      197.67     32.85 o 
  -5   6  11      466.95      475.71     44.38 o 
  -4   6  11      123.23      105.09     27.61 o 
  -3   6  11      295.65      325.13     37.35 o 
  -2   6  11      826.82      844.87     34.22 o 
  -1   6  11      261.80      280.57     24.84 o 
   0   6  11      144.06      110.88     18.74 o 
   1   6  11       47.30       53.50     18.43 o 
   2   6  11       27.66       23.36     17.75 o 
   3   6  11      361.86      305.84     30.69 o 
   4   6  11       76.42       78.66     24.10 o 
   5   6  11        1.52      -19.67     13.90 o 
   6   6  11       39.87       44.70     16.30 o 
   7   6  11        0.51      -14.66     17.11 o 
   8   6  11        1.96        1.06     18.09 o 
  -6   7  11        1.05       23.67     29.65 o 
  -5   7  11      198.38      229.04     38.09 o 
  -4   7  11        1.86        1.42     23.18 o 
  -3   7  11     1073.79     1241.84     71.93 o 
  -2   7  11      314.26      265.40     39.45 o 
  -1   7  11     2951.38     2796.73    109.16 o 
   0   7  11     1121.18     1058.84     52.27 o 
   1   7  11      478.44      419.00     33.71 o 
   2   7  11      453.87      385.22     33.35 o 
   3   7  11      131.53      177.14     30.45 o 
   4   7  11       92.56       96.28     28.91 o 
   5   7  11        5.13      -23.02     15.35 o 
   6   7  11       41.28       24.62     19.11 o 
   7   7  11        2.40      -27.92     21.14 o 
  -6   8  11       20.88       31.74     33.90 o 
  -5   8  11       23.52       35.93     32.11 o 
  -4   8  11      108.35       91.10     30.76 o 
  -3   8  11        0.92       11.46     27.43 o 
  -2   8  11     1682.27     1662.44     88.08 o 
  -1   8  11       60.74       51.28     19.23 o 
   0   8  11      783.99      772.73     44.44 o 
   1   8  11      230.00      257.64     30.82 o 
   2   8  11      213.93      278.04     35.93 o 
   3   8  11      129.97      172.21     35.44 o 
   4   8  11       25.56      -21.14     35.81 o 
   5   8  11       11.48       15.59     46.78 o 
   6   8  11      197.60      159.09     37.10 o 
   7   8  11        8.54        6.92     23.90 o 
  -5   9  11        0.99       25.89     34.76 o 
  -4   9  11        0.75       -1.73     31.00 o 
  -3   9  11       19.16       17.63     33.71 o 
  -2   9  11      117.23      121.30     35.19 o 
   0   9  11      122.57      151.87     26.93 o 
   1   9  11       11.42        9.49     23.73 o 
   2   9  11      585.74      739.14     58.86 o 
   3   9  11        2.57        8.32     51.90 o 
   4   9  11      136.37      464.55    112.98 o 
   5   9  11        7.07     -145.28    213.51 o 
  -4  10  11        1.10      -43.95     29.59 o 
  -3  10  11       28.64       39.39     33.22 o 
  -2  10  11       65.37       19.42     34.02 o 
   0  10  11       16.38       23.30     26.57 o 
   1  10  11        0.65      -17.07     35.38 o 
   2  10  11        7.53        8.07     58.49 o 
   3  10  11       28.00      376.29    302.32 o 
  -2  11  11      200.37      174.98     43.45 o 
  -1  11  11        6.71      -17.50     32.54 o 
   1  11  11       29.77      109.65     67.24 o 
   1  12  11       14.81      181.95    259.61 o 
  -1 -10  12       28.35       -7.33     29.40 o 
   0 -10  12        0.09       18.28     19.18 o 
   1 -10  12        1.05       -3.02     26.20 o 
   2 -10  12       27.22       17.26     28.48 o 
  -3  -9  12       43.36       19.48     29.83 o 
  -2  -9  12       57.54       49.06     30.02 o 
  -1  -9  12        9.41       16.17     18.19 o 
   0  -9  12        1.88        3.51     17.94 o 
   1  -9  12       20.74       12.59     21.30 o 
   2  -9  12       12.95       17.07     26.32 o 
   3  -9  12        8.27        7.33     26.63 o 
   4  -9  12        3.49      -32.42     24.96 o 
  -4  -8  12        0.14      -40.62     28.54 o 
  -3  -8  12      173.91      165.25     33.90 o 
  -2  -8  12        2.00       14.32     18.00 o 
  -1  -8  12      145.27      143.14     20.56 o 
   0  -8  12       42.62       46.80     29.03 o 
   1  -8  12       33.98       58.20     17.43 o 
   2  -8  12      241.22      274.59     33.16 o 
   3  -8  12        9.19        1.23     24.10 o 
   4  -8  12       37.24       16.03     26.57 o 
   5  -8  12        8.25       -1.17     26.57 o 
  -5  -7  12       10.55       16.27     26.13 o 
  -4  -7  12        4.21      -17.07     27.61 o 
  -3  -7  12      209.82      149.53     30.63 o 
  -2  -7  12       48.91       20.36     36.33 o 
  -1  -7  12       24.53       13.71     16.19 o 
   0  -7  12       27.83       40.96     28.11 o 
   1  -7  12       76.57       99.81     23.42 o 
   2  -7  12        7.57       11.23     15.25 o 
   3  -7  12      142.33      190.27     29.03 o 
   4  -7  12        5.15       -6.04     21.14 o 
   5  -7  12       17.06       -3.82     23.36 o 
   6  -7  12       21.61       17.94     27.98 o 
  -6  -6  12       15.24       34.64     28.91 o 
  -5  -6  12        7.23        8.07     24.16 o 
  -4  -6  12       19.31       12.57     22.44 o 
  -3  -6  12       43.77       41.85     24.10 o 
  -2  -6  12      170.38      191.93     30.08 o 
  -1  -6  12        0.42       11.69     13.34 o 
   0  -6  12       33.16       56.23     15.19 o 
   1  -6  12        6.46        5.00     13.04 o 
   2  -6  12       55.82       48.12     29.18 o 
   3  -6  12        0.87        3.08     17.63 o 
   4  -6  12      231.99      239.58     28.23 o 
   5  -6  12       35.27       49.37     22.99 o 
   6  -6  12       24.93       -1.11     26.13 o 
   7  -6  12        9.28       22.19     29.03 o 
  -6  -5  12       14.64       14.73     23.67 o 
  -5  -5  12        0.98       -0.31     23.05 o 
  -4  -5  12      344.58      347.50     35.13 o 
  -3  -5  12        1.00      -14.48     20.22 o 
  -2  -5  12      160.08      193.17     28.35 o 
  -1  -5  12       24.22       20.16     14.61 o 
   0  -5  12        0.83       -7.46     13.47 o 
   1  -5  12       11.98        8.13     14.33 o 
   2  -5  12       14.48       15.30     12.27 o 
   3  -5  12       19.66       34.91     13.37 o 
   4  -5  12       85.98      102.93     21.20 o 
   5  -5  12       87.54      119.70     25.46 o 
   6  -5  12      145.94      170.05     27.00 o 
   7  -5  12        0.19       38.21     26.44 o 
  -6  -4  12      128.46      177.33     30.08 o 
  -5  -4  12        2.52       -2.53     18.92 o 
  -4  -4  12      115.78      127.71     24.84 o 
  -3  -4  12       51.40       46.54     22.07 o 
  -2  -4  12      129.31      149.90     24.22 o 
  -1  -4  12       50.99       48.17     13.69 o 
   0  -4  12     1544.00     1545.44     91.10 o 
   1  -4  12       65.82       63.56     12.30 o 
   2  -4  12      902.13      795.83     31.90 o 
   3  -4  12        8.50       -5.30     12.27 o 
   4  -4  12      363.95      326.12     28.48 o 
   5  -4  12      133.80      151.81     23.85 o 
   6  -4  12        7.27      -11.28     20.15 o 
   7  -4  12        0.15      -33.84     22.56 o 
  -6  -3  12        1.04        0.92     20.22 o 
  -5  -3  12       43.58       67.12     22.37 o 
  -4  -3  12      263.94      273.11     28.66 o 
  -3  -3  12      287.67      343.80     30.02 o 
  -2  -3  12        0.12       12.94     17.26 o 
  -1  -3  12     1677.29     1662.81     73.90 o 
   0  -3  12      869.98      899.20     33.99 o 
   1  -3  12      636.95      600.37     38.49 o 
   2  -3  12      560.14      590.73     25.38 o 
   3  -3  12      195.17      175.43     25.55 o 
   4  -3  12      146.06      145.38     37.17 o 
   5  -3  12        6.36      -18.12     14.36 o 
   6  -3  12       98.52      100.10     22.68 o 
   7  -3  12        8.92       21.63     21.63 o 
  -5  -2  12      126.71      114.29     16.54 o 
  -4  -2  12     1154.17     1109.77     38.26 o 
  -3  -2  12       18.79       11.51     10.53 o 
  -2  -2  12     3738.42     3553.80    136.34 o 
  -1  -2  12       43.60       46.78     17.01 o 
   0  -2  12     1213.57     1146.80     38.08 o 
   1  -2  12      854.30      847.79     30.94 o 
   2  -2  12      143.58      118.46     31.68 o 
   3  -2  12      390.00      433.13     16.09 o 
   4  -2  12       52.26       78.00      9.26 o 
   5  -2  12      307.51      305.16     23.64 o 
   6  -2  12        6.21        7.13     11.50 o 
   7  -2  12       45.02       24.28     19.60 o 
   8  -2  12        6.70       28.91     23.30 o 
  -8  -1  12        0.16        7.15     28.54 o 
  -7  -1  12       12.34       24.04     25.83 o 
  -6  -1  12        0.48       13.13     21.20 o 
  -5  -1  12       32.16       37.54     12.91 o 
  -4  -1  12       97.27      102.26     13.46 o 
  -3  -1  12       28.78       43.36     11.00 o 
  -2  -1  12       71.02       69.37     24.28 o 
  -1  -1  12       77.06       86.98     26.69 o 
   0  -1  12      222.65      241.98     24.16 o 
   1  -1  12     1475.67     1729.66    162.26 o 
   2  -1  12      883.25      930.79     99.11 o 
   3  -1  12       36.36       49.24      8.20 o 
   4  -1  12      529.10      486.54     17.50 o 
   5  -1  12      209.75      235.57     13.67 o 
   6  -1  12      284.65      279.12     18.98 o 
   7  -1  12        0.65      -16.70     17.75 o 
   8  -1  12        0.12       -6.53     22.13 o 
  -8   0  12        1.20       18.24     26.01 o 
  -7   0  12       17.80       26.07     24.41 o 
  -6   0  12      160.81      173.44     27.30 o 
  -5   0  12       12.28       35.81     18.49 o 
  -4   0  12     1642.44     1503.78     45.83 o 
  -3   0  12     1259.77     1054.14     34.84 o 
  -2   0  12      582.67      491.57     31.80 o 
  -1   0  12     1173.47     1145.82     83.21 o 
   0   0  12       89.07      117.05     19.11 o 
   1   0  12      588.30      651.68     38.71 o 
   2   0  12     2765.15     2913.19     81.73 o 
   3   0  12      506.65      509.31     17.67 o 
   4   0  12       36.34       32.33      8.18 o 
   5   0  12       89.50      102.01     10.71 o 
   6   0  12        0.24       -2.28     15.90 o 
   7   0  12        1.30      -11.59     18.24 o 
   8   0  12        1.90      -18.68     21.26 o 
   9   0  12        0.01      -17.75     24.41 o 
  -8   1  12        6.19       44.99     29.28 o 
  -7   1  12       59.35       55.78     25.15 o 
  -6   1  12        3.04       -2.16     19.60 o 
  -5   1  12      593.54      528.77     36.73 o 
  -4   1  12     1341.55     1184.93     38.54 o 
  -3   1  12      204.54      183.01     14.76 o 
  -2   1  12     1187.39     1091.46     35.69 o 
  -1   1  12       15.23       18.61     15.35 o 
   0   1  12      434.07      349.85     27.37 o 
   1   1  12     3871.69     3782.78    143.67 o 
   2   1  12        6.57        8.07     13.50 o 
   3   1  12      641.79      580.18     18.50 o 
   4   1  12      126.11      152.83     10.58 o 
   5   1  12       89.96      100.16     13.36 o 
   6   1  12        0.14        3.46     11.42 o 
   7   1  12       21.09        9.37     17.75 o 
   8   1  12       11.30       22.74     20.83 o 
   9   1  12        3.22       -2.40     25.27 o 
  -8   2  12        5.91        1.79     27.12 o 
  -7   2  12      315.50      273.48     34.76 o 
  -6   2  12        0.39        0.92     19.79 o 
  -5   2  12      652.07      597.62     39.94 o 
  -4   2  12        7.52       12.94     10.18 o 
  -3   2  12      856.51      800.04     52.76 o 
  -2   2  12      977.28      959.44     97.45 o 
  -1   2  12     1476.36     1406.22     62.93 o 
   0   2  12     2542.49     2306.17     92.33 o 
   1   2  12      296.62      327.66     25.15 o 
   2   2  12     1133.35     1056.81     49.68 o 
   3   2  12      496.34      511.36     22.30 o 
   4   2  12      656.52      648.35     25.82 o 
   5   2  12      160.00      154.22     14.98 o 
   6   2  12      258.38      277.05     19.75 o 
   7   2  12        3.88       15.47     20.34 o 
   8   2  12       10.15        5.24     20.40 o 
   9   2  12        2.96       15.90     26.20 o 
  -7   3  12       47.72       96.65     27.67 o 
  -6   3  12        5.65        1.85     21.14 o 
  -5   3  12      102.36       99.36     23.85 o 
  -4   3  12       30.53        1.73     17.13 o 
  -3   3  12      511.89      474.82     23.65 o 
  -2   3  12      131.34      141.04     14.91 o 
  -1   3  12     1329.03     1278.82     57.32 o 
   0   3  12     1697.82     1593.47     67.00 o 
   1   3  12     2382.81     2278.56     91.10 o 
   2   3  12     1274.02     1326.03     59.66 o 
   3   3  12     1219.31     1138.00     45.46 o 
   4   3  12        4.32       17.81     12.82 o 
   5   3  12      557.98      536.28     26.50 o 
   6   3  12       14.24       33.39     13.67 o 
   7   3  12        7.60       -5.55     14.32 o 
   8   3  12      220.25      201.80     31.19 o 
  -7   4  12      357.29      396.94     42.10 o 
  -6   4  12        2.33       -9.99     20.09 o 
  -5   4  12      233.85      283.59     33.22 o 
  -4   4  12       33.50       18.37     18.74 o 
  -3   4  12      141.25      183.44     44.72 o 
  -2   4  12        0.11      -10.18     11.25 o 
  -1   4  12     1380.12     1354.14     58.99 o 
   0   4  12       57.96       56.58     16.40 o 
   1   4  12       87.15       87.34     17.69 o 
   2   4  12      430.64      453.89     31.87 o 
   3   4  12        6.44       17.87     16.58 o 
   4   4  12      189.54      197.58     17.04 o 
   5   4  12      113.24      102.39     15.69 o 
   6   4  12       45.25       18.29     16.61 o 
   7   4  12      106.08      135.90     20.99 o 
   8   4  12        5.92       -5.18     23.85 o 
  -7   5  12       11.99       46.66     29.34 o 
  -6   5  12      101.31      134.55     29.34 o 
  -5   5  12       92.01      167.22     31.25 o 
  -4   5  12      549.61      481.07     39.82 o 
  -3   5  12      572.80      652.35     49.25 o 
  -2   5  12       19.24        8.25     19.17 o 
  -1   5  12     3617.83     3626.53    135.78 o 
   0   5  12     1202.53     1234.01     56.21 o 
   1   5  12      793.67      763.18     41.97 o 
   2   5  12        5.42       15.22     17.81 o 
   3   5  12        8.28        9.25     17.44 o 
   4   5  12        5.45        7.46     19.85 o 
   5   5  12        0.46      -11.66     14.07 o 
   6   5  12        7.14       10.91     24.50 o 
   7   5  12        3.52       -8.23     14.33 o 
   8   5  12        1.55      -20.65     23.36 o 
  -7   6  12        1.22       -4.75     29.59 o 
  -6   6  12      132.93      159.39     34.89 o 
  -5   6  12       47.46       54.92     29.46 o 
  -4   6  12      824.63      713.25     52.33 o 
  -3   6  12       86.67      116.80     30.45 o 
  -2   6  12     1379.16     1379.12     47.74 o 
  -1   6  12      700.16      698.70     39.32 o 
   0   6  12     3201.30     3143.37    121.92 o 
   1   6  12       69.67       64.22     18.80 o 
   2   6  12      851.77      843.61     47.03 o 
   3   6  12       68.02       53.93     21.39 o 
   4   6  12       12.14        1.73     20.03 o 
   5   6  12       10.98        6.87     15.83 o 
   6   6  12      105.29      120.25     38.43 o 
   7   6  12        6.83       17.65     16.87 o 
   8   6  12        4.51        4.83     18.72 o 
  -6   7  12       11.76       16.83     31.37 o 
  -5   7  12      447.69      490.93     49.12 o 
  -4   7  12       71.77       68.85     30.76 o 
  -3   7  12     1154.06     1288.25     75.75 o 
  -2   7  12      984.26      841.45     61.08 o 
  -1   7  12       31.95       65.64     19.35 o 
   0   7  12       37.66       25.89     18.68 o 
   1   7  12       44.79       80.31     20.40 o 
   2   7  12      478.55      461.90     36.06 o 
   3   7  12      240.11      269.47     32.73 o 
   4   7  12      358.53      381.22     38.89 o 
   5   7  12       35.09       29.83     17.38 o 
   6   7  12      153.24      177.57     23.29 o 
   7   7  12        3.49       17.04     21.50 o 
  -5   8  12       64.69       80.19     35.13 o 
  -4   8  12       31.62       49.25     30.51 o 
  -3   8  12       18.32       17.32     30.76 o 
  -2   8  12      237.58      236.62     38.40 o 
  -1   8  12      505.09      527.85     36.06 o 
   0   8  12       67.87       27.92     19.72 o 
   1   8  12      592.89      591.64     41.67 o 
   2   8  12      148.11      176.83     29.46 o 
   3   8  12      110.41      177.20     36.00 o 
   4   8  12       52.78       86.84     35.87 o 
   5   8  12       22.93        9.25     39.45 o 
   6   8  12       39.37       27.16     24.26 o 
   7   8  12       30.22       50.39     26.56 o 
  -5   9  12        7.25      -12.57     36.12 o 
  -4   9  12        8.46        9.74     31.87 o 
  -3   9  12       13.24       37.78     35.75 o 
  -2   9  12      156.50      105.34     37.41 o 
   0   9  12       26.78       29.65     20.46 o 
   1   9  12      134.67      150.64     31.19 o 
   2   9  12      370.48      438.42     48.57 o 
   3   9  12        0.21      -22.81     37.04 o 
   4   9  12       91.48      207.96     67.74 o 
   5   9  12       17.74      145.95    100.47 o 
   6   9  12        9.49      152.55    155.26 o 
  -4  10  12        4.38       27.30     36.55 o 
  -3  10  12      166.29      242.72     44.56 o 
  -2  10  12       13.72      -19.72     32.85 o 
   0  10  12       94.75       84.26     28.35 o 
   1  10  12       41.39       17.75     32.79 o 
   2  10  12       13.57       -3.14     45.55 o 
   3  10  12       13.36     -118.62     79.08 o 
  -2  11  12       48.71       36.24     38.03 o 
  -1  11  12      148.18       72.98     36.73 o 
   1  11  12       69.87       43.02     50.29 o 
   2  11  12        0.59      -27.92    111.19 o 
  -3  -9  13       25.58       19.54     34.08 o 
  -2  -9  13       13.63       24.35     31.31 o 
  -1  -9  13        5.87        2.51     19.13 o 
   0  -9  13        0.72        1.78     18.32 o 
   1  -9  13        3.05       19.01     19.29 o 
   2  -9  13       84.67       65.21     29.52 o 
   3  -9  13        5.80       -2.71     27.92 o 
  -4  -8  13       54.50       55.29     31.19 o 
  -3  -8  13        4.79       18.18     28.97 o 
  -2  -8  13       18.40       16.73     19.87 o 
  -1  -8  13       47.49       63.49     29.15 o 
   0  -8  13      211.26      216.36     23.18 o 
   1  -8  13      145.72      152.92     24.01 o 
   2  -8  13      219.49      250.49     34.64 o 
   3  -8  13        3.78       24.35     24.28 o 
   4  -8  13       33.67       37.72     28.23 o 
   5  -8  13        2.95      -19.66     26.26 o 
  -5  -7  13        0.36       48.08     28.72 o 
  -4  -7  13       18.35       49.74     28.48 o 
  -3  -7  13       63.64       75.94     29.59 o 
  -2  -7  13       91.10       77.72     28.41 o 
  -1  -7  13       30.85       26.85     19.79 o 
   0  -7  13      248.46      293.20     23.71 o 
   1  -7  13      111.51      127.87     18.70 o 
   2  -7  13        0.12        2.33     14.74 o 
   3  -7  13      120.17      127.28     27.80 o 
   4  -7  13        0.84      -35.13     23.42 o 
   5  -7  13        9.36        5.24     26.63 o 
   6  -7  13        1.98       35.32     27.61 o 
  -6  -6  13        9.91       23.98     27.74 o 
  -5  -6  13        1.28       14.61     27.98 o 
  -4  -6  13        6.51       -6.04     24.16 o 
  -3  -6  13      170.85      158.90     31.00 o 
  -2  -6  13       10.86        2.77     24.72 o 
  -1  -6  13       34.11       50.58     20.34 o 
   0  -6  13       59.58       63.26     17.15 o 
   1  -6  13        1.10        3.46     24.96 o 
   2  -6  13       79.35       62.42     15.53 o 
   3  -6  13       77.17       62.19     23.24 o 
   4  -6  13        6.44       12.88     22.37 o 
   5  -6  13       17.58       45.30     25.89 o 
   6  -6  13        9.77      -28.60     22.99 o 
  -6  -5  13        2.95       11.83     26.38 o 
  -5  -5  13       15.64       27.06     24.10 o 
  -4  -5  13       35.70       89.43     28.23 o 
  -3  -5  13       40.01       59.48     25.89 o 
  -2  -5  13      202.52      217.70     31.25 o 
  -1  -5  13      400.87      452.21     26.50 o 
   0  -5  13      132.10      114.43     17.57 o 
   1  -5  13        9.46        5.93     12.52 o 
   2  -5  13       29.54        4.69     13.68 o 
   3  -5  13       79.04       42.95     14.75 o 
   4  -5  13       19.54        6.23     18.80 o 
   5  -5  13       18.74       30.94     22.87 o 
   6  -5  13       12.69      -13.01     23.36 o 
   7  -5  13        0.42        4.75     26.75 o 
  -6  -4  13        8.29       21.82     22.56 o 
  -5  -4  13        6.10       -2.77     22.68 o 
  -4  -4  13        5.02       16.33     22.19 o 
  -3  -4  13       12.99       46.66     23.42 o 
  -2  -4  13     1346.44     1362.77     67.12 o 
  -1  -4  13       77.07       88.20     22.99 o 
   0  -4  13      663.12      744.80     31.63 o 
   1  -4  13       27.06       23.71     13.13 o 
   2  -4  13        4.55      -18.50     12.33 o 
   3  -4  13      731.71      739.42     30.85 o 
   4  -4  13       25.14       62.19     20.59 o 
   5  -4  13      112.04      119.57     23.79 o 
   6  -4  13        0.35       44.87     22.81 o 
   7  -4  13        2.21      -20.28     23.61 o 
  -6  -3  13        0.01       -9.25     20.71 o 
  -5  -3  13       47.62       72.73     22.25 o 
  -4  -3  13       65.39       51.84     22.62 o 
  -3  -3  13     1262.31     1273.15     62.44 o 
  -2  -3  13     1008.00     1023.83     53.99 o 
  -1  -3  13       94.41       93.19     23.30 o 
   0  -3  13      779.67      696.94     36.46 o 
   1  -3  13       10.74      -10.40     11.23 o 
   2  -3  13      421.57      466.55     63.24 o 
   3  -3  13      107.82      113.60     15.35 o 
   4  -3  13      359.54      366.40     21.84 o 
   5  -3  13        8.98       20.46     18.49 o 
   6  -3  13      114.32      150.76     24.10 o 
   7  -3  13        7.94      -29.52     20.09 o 
  -5  -2  13       11.69      -13.81     16.89 o 
  -4  -2  13      532.03      530.81     36.18 o 
  -3  -2  13      695.26      644.96     39.57 o 
  -2  -2  13      225.31      213.88     25.21 o 
  -1  -2  13       60.01       51.59     18.06 o 
   0  -2  13       32.32       14.61     18.61 o 
   1  -2  13     1154.05     1225.55     45.73 o 
   2  -2  13       78.90       83.28     13.61 o 
   3  -2  13      631.21      652.29     34.84 o 
   4  -2  13        2.53       -1.18      8.71 o 
   5  -2  13      308.81      316.36     38.65 o 
   6  -2  13        0.94       -3.73     11.92 o 
   7  -2  13        1.91       -1.73     18.80 o 
   8  -2  13        4.11       24.28     22.81 o 
  -7  -1  13      172.87      189.78     34.27 o 
  -6  -1  13        3.00        6.35     21.57 o 
  -5  -1  13       60.03       96.59     15.05 o 
  -4  -1  13      140.37      148.58     18.31 o 
  -3  -1  13      947.70      838.41     30.61 o 
  -2  -1  13       34.72       41.11     10.23 o 
  -1  -1  13      536.68      485.00     21.19 o 
   0  -1  13       26.97       30.57     16.64 o 
   1  -1  13     1844.66     1914.76    240.97 o 
   2  -1  13       76.37       82.82     16.61 o 
   3  -1  13       16.63       11.45      7.71 o 
   4  -1  13      507.25      520.27     19.04 o 
   5  -1  13        5.08       26.90      9.63 o 
   6  -1  13       11.53        8.51     16.03 o 
   7  -1  13        9.09        9.74     19.05 o 
   8  -1  13        1.97        1.23     21.57 o 
  -7   0  13       48.05       39.69     26.13 o 
  -6   0  13       72.61       53.81     21.76 o 
  -5   0  13      818.51      816.74     47.09 o 
  -4   0  13      136.99      111.70     14.22 o 
  -3   0  13       12.66        0.51      9.92 o 
  -2   0  13       57.89       32.67     10.50 o 
  -1   0  13      328.75      366.10     27.58 o 
   0   0  13      629.64      633.37     39.51 o 
   2   0  13      631.79      672.40     27.50 o 
   3   0  13     2485.42     2545.35     56.19 o 
   4   0  13       40.67       39.02      9.52 o 
   5   0  13      152.63      143.95     12.17 o 
   6   0  13       57.15       52.88     18.86 o 
   7   0  13        0.18       17.07     19.54 o 
   8   0  13        9.90       -2.40     21.70 o 
  -7   1  13        7.94       26.26     24.59 o 
  -6   1  13       47.38       65.95     22.13 o 
  -5   1  13        0.65        2.90     17.75 o 
  -4   1  13     1089.17      919.03     33.32 o 
  -3   1  13        4.01       -3.45     14.45 o 
  -2   1  13     1941.93     1786.40    108.08 o 
  -1   1  13      815.32      819.26     42.96 o 
   0   1  13     3859.63     4028.58    152.30 o 
   1   1  13     1237.89     1066.79     53.25 o 
   2   1  13      317.73      257.51     26.13 o 
   3   1  13      216.70      215.58     15.57 o 
   4   1  13      409.54      365.71     16.04 o 
   5   1  13       76.04       77.47     13.49 o 
   6   1  13       58.34       89.25     15.22 o 
   7   1  13        1.62        5.18     20.15 o 
   8   1  13        7.69        4.68     20.22 o 
  -7   2  13        0.12      -10.79     24.90 o 
  -6   2  13       19.12       36.24     23.11 o 
  -5   2  13       45.22       33.90     19.05 o 
  -4   2  13      471.41      367.29     30.69 o 
  -3   2  13     2604.65     2388.57    204.45 o 
  -2   2  13     1508.95     1493.56    109.28 o 
  -1   2  13     2190.66     2370.08     95.23 o 
   0   2  13     1233.07     1201.90     57.69 o 
   1   2  13     1230.70     1170.47     54.55 o 
   2   2  13     2368.62     2269.56     91.65 o 
   3   2  13      332.34      399.20     20.96 o 
   4   2  13      694.81      626.32     26.11 o 
   5   2  13      251.60      279.32     28.01 o 
   6   2  13       13.26       -3.85     12.79 o 
   7   2  13      198.00      250.18     29.83 o 
   8   2  13       19.40       48.45     25.52 o 
  -7   3  13       11.09      -12.33     24.28 o 
  -6   3  13        0.60       -7.27     21.82 o 
  -5   3  13       21.50       40.86     21.94 o 
  -4   3  13       16.41       18.00     18.92 o 
  -3   3  13     1015.91     1037.44     79.51 o 
  -2   3  13     1028.45     1033.83     37.37 o 
  -1   3  13      753.20      735.32     40.74 o 
   0   3  13      334.09      371.23     27.12 o 
   1   3  13      418.77      356.75     29.22 o 
   2   3  13      107.07       92.08     19.17 o 
   3   3  13      537.43      494.57     34.39 o 
   4   3  13       74.57       74.02     14.00 o 
   5   3  13      153.93      148.36     16.96 o 
   6   3  13       11.80        5.91     13.52 o 
   7   3  13        1.86        2.48     16.03 o 
   8   3  13        6.32       -5.12     23.67 o 
  -7   4  13        1.82       19.72     28.11 o 
  -6   4  13        5.00       11.59     22.56 o 
  -5   4  13       46.46       55.72     24.96 o 
  -4   4  13      127.24      170.79     27.30 o 
  -3   4  13      264.57      314.65     44.66 o 
  -2   4  13     1896.13     2007.48    136.15 o 
  -1   4  13        2.89       10.91     14.24 o 
   0   4  13       48.52       56.03     17.13 o 
   1   4  13      743.22      793.99     42.53 o 
   2   4  13       37.84       39.20     18.98 o 
   3   4  13       31.27       38.83     18.80 o 
   4   4  13      561.84      600.62     40.83 o 
   5   4  13       29.96       33.65     18.46 o 
   6   4  13       52.64       49.34     15.01 o 
   7   4  13        1.63        8.75     14.58 o 
   8   4  13       27.21       -0.92     24.10 o 
  -7   5  13       44.66       70.70     32.42 o 
  -6   5  13      112.17      123.58     31.06 o 
  -5   5  13      593.07      558.36     47.83 o 
  -4   5  13      261.37      307.19     37.54 o 
  -3   5  13     2870.30     3089.50    131.35 o 
  -2   5  13        4.45       -1.91     13.73 o 
  -1   5  13     2236.80     2321.70     93.13 o 
   0   5  13      184.35      178.00     22.31 o 
   1   5  13       84.71      111.93     20.77 o 
   2   5  13      251.36      244.76     27.49 o 
   3   5  13       69.63       69.59     20.52 o 
   4   5  13       69.50       36.79     33.22 o 
   5   5  13       10.66        8.77     15.26 o 
   6   5  13        0.24        6.68     15.71 o 
   7   5  13       29.77       32.66     22.99 o 
   8   5  13        2.67      -20.09     25.27 o 
  -6   6  13      119.27      180.10     38.40 o 
  -5   6  13       21.20       -0.18     27.92 o 
  -4   6  13      749.69      767.92     56.27 o 
  -3   6  13      151.03      155.32     34.27 o 
  -2   6  13      179.49      192.85     20.59 o 
  -1   6  13      896.49      866.85     45.67 o 
   0   6  13       46.33       45.86     19.48 o 
   1   6  13     2930.55     2899.04    115.69 o 
   2   6  13       62.11       43.45     20.59 o 
   3   6  13      363.04      401.80     36.86 o 
   4   6  13        0.72        8.75     21.45 o 
   5   6  13       78.91       66.99     18.30 o 
   6   6  13       15.08        2.46     17.31 o 
   7   6  13        2.61        7.01     18.85 o 
   8   6  13       24.31       16.43     19.38 o 
  -6   7  13       25.95       -0.31     34.33 o 
  -5   7  13       21.80      -23.36     28.78 o 
  -4   7  13       99.60      104.47     33.96 o 
  -3   7  13      114.81      147.12     38.77 o 
  -2   7  13       94.82      131.28     35.32 o 
  -1   7  13       64.73       42.71     19.72 o 
   0   7  13      928.13      891.13     48.88 o 
   1   7  13      374.27      436.44     35.69 o 
   2   7  13     1203.44     1141.44     59.36 o 
   3   7  13       15.94        3.76     20.83 o 
   4   7  13      139.41      137.51     30.08 o 
   5   7  13        5.66        4.01     26.01 o 
   6   7  13        8.50      -12.52     36.18 o 
   7   7  13        1.28      -15.74     19.92 o 
  -5   8  13       63.83       75.81     37.35 o 
  -4   8  13       21.33       19.11     30.88 o 
  -3   8  13        1.25      -46.60     31.06 o 
  -2   8  13        0.84      -10.54     26.57 o 
  -1   8  13       11.55       -3.70     18.49 o 
   0   8  13      144.20      160.56     24.59 o 
   1   8  13      244.17      269.47     31.19 o 
   2   8  13        2.91        4.81     21.70 o 
   3   8  13       18.53       31.00     28.54 o 
   4   8  13       43.85       61.64     34.58 o 
   5   8  13        9.72        3.76     34.15 o 
   6   8  13        2.79       24.72     44.01 o 
   7   8  13        0.54      -26.76     38.46 o 
  -4   9  13      151.08      149.53     40.25 o 
  -3   9  13       19.38       -9.74     31.68 o 
  -2   9  13      173.04      140.78     36.73 o 
   0   9  13        3.16        7.58     22.50 o 
   1   9  13      100.73       95.04     27.98 o 
   2   9  13       13.66       12.27     28.48 o 
   3   9  13       28.10       15.04     35.50 o 
   4   9  13       27.17       14.61     46.17 o 
   5   9  13        4.17        4.38     62.81 o 
   6   9  13        2.48       89.00     89.93 o 
  -3  10  13      374.30      408.71     55.97 o 
  -2  10  13      152.58       90.67     37.41 o 
   0  10  13      224.91      203.09     30.39 o 
   1  10  13      215.83      225.28     38.77 o 
   2  10  13      189.88      166.36     47.15 o 
   3  10  13       11.20        0.99     64.29 o 
   4  10  13       73.67      496.54    134.86 o 
  -2  11  13      172.51      110.88     43.21 o 
   1  11  13      190.87      295.30     52.95 o 
   2  11  13        4.80       40.99     68.35 o 
   3  11  13       21.34      101.39    281.61 o 
  -2  -9  14        3.01       -4.31     32.11 o 
  -1  -9  14        0.09       -0.39     21.67 o 
   0  -9  14       24.46       66.14     21.14 o 
   1  -9  14       76.92       92.93     20.89 o 
   2  -9  14        2.12        3.51     25.89 o 
   3  -9  14        5.08       33.16     31.50 o 
  -3  -8  14        5.92       51.40     32.42 o 
  -2  -8  14       18.11       52.08     33.96 o 
  -1  -8  14       12.12       53.65     20.36 o 
   0  -8  14        4.62        4.11     18.47 o 
   1  -8  14        0.93      -12.04     18.18 o 
   2  -8  14        0.87      -20.46     24.47 o 
   3  -8  14        0.91       16.15     25.21 o 
   4  -8  14       26.92       38.34     29.52 o 
  -4  -7  14        1.10       -4.19     27.61 o 
  -3  -7  14       31.04        8.14     28.48 o 
  -2  -7  14        0.53      -22.00     25.52 o 
  -1  -7  14        1.70      -21.44     17.37 o 
   0  -7  14       79.31       56.45     19.67 o 
   1  -7  14       27.97       17.55     16.75 o 
   2  -7  14       13.89       19.55     16.53 o 
   3  -7  14        2.68       -1.23     21.70 o 
   4  -7  14        1.97       -6.66     25.95 o 
   5  -7  14        6.50      -29.65     26.93 o 
  -5  -6  14       62.52       53.75     30.82 o 
  -4  -6  14       13.69       -7.89     25.89 o 
  -3  -6  14       18.26       26.32     27.30 o 
  -2  -6  14      246.37      252.15     38.40 o 
  -1  -6  14        0.76      -20.08     15.73 o 
   0  -6  14       16.34      -17.66     16.45 o 
   1  -6  14       37.70       40.53     18.09 o 
   2  -6  14       79.60       59.60     17.13 o 
   3  -6  14       66.03       81.48     23.24 o 
   4  -6  14        0.10        5.61     21.45 o 
   5  -6  14        5.11      -12.51     22.31 o 
   6  -6  14        1.09      -37.63     25.09 o 
  -6  -5  14        5.11       -9.62     27.18 o 
  -5  -5  14      130.47      101.08     29.46 o 
  -4  -5  14       66.86       34.70     27.86 o 
  -3  -5  14      246.97      319.34     38.89 o 
  -2  -5  14        0.25       11.09     23.85 o 
  -1  -5  14      186.79      203.10     22.20 o 
   0  -5  14      122.92      147.05     18.81 o 
   1  -5  14        8.44       12.35     20.93 o 
   2  -5  14       10.23        2.41     13.42 o 
   3  -5  14       61.11       51.18     20.25 o 
   4  -5  14      210.79      206.17     28.41 o 
   5  -5  14        6.47      -19.66     22.37 o 
   6  -5  14       41.48       73.41     27.18 o 
   7  -5  14        4.44       23.24     25.21 o 
  -6  -4  14       13.97       46.97     27.12 o 
  -5  -4  14       30.97       40.25     26.32 o 
  -4  -4  14        1.61       39.39     25.02 o 
  -3  -4  14      353.02      378.14     39.02 o 
  -2  -4  14       53.75       45.49     22.50 o 
  -1  -4  14       76.01       77.11     23.79 o 
   0  -4  14       10.38       -0.78     13.71 o 
   1  -4  14      467.13      487.55     26.66 o 
   2  -4  14      283.21      257.88     20.70 o 
   3  -4  14      228.62      260.57     57.72 o 
   4  -4  14       47.01       11.09     20.40 o 
   5  -4  14       82.64       88.32     23.79 o 
   6  -4  14        0.21       -7.58     22.31 o 
   7  -4  14       77.87       32.24     25.27 o 
  -6  -3  14       10.58       -4.68     22.93 o 
  -5  -3  14        0.01      -30.76     21.20 o 
  -4  -3  14       10.61       -0.18     22.31 o 
  -3  -3  14      119.91      166.42     26.13 o 
  -2  -3  14     1427.59     1396.85     69.71 o 
  -1  -3  14      261.84      252.21     32.36 o 
   0  -3  14     1318.50     1308.79     45.18 o 
   1  -3  14      754.07      777.09     79.36 o 
   2  -3  14     1707.40     1695.83     52.67 o 
   3  -3  14       68.25       33.32     13.15 o 
   4  -3  14      361.05      331.83     22.04 o 
   5  -3  14       36.49       84.26     22.50 o 
   6  -3  14        1.13      -10.29     19.72 o 
   7  -3  14       44.20      105.09     25.89 o 
  -5  -2  14       16.70        1.97     19.85 o 
  -4  -2  14        2.61        2.84     19.23 o 
  -3  -2  14      117.90      115.63     24.47 o 
  -2  -2  14      169.89      158.96     24.53 o 
  -1  -2  14      187.06      157.97     25.64 o 
   0  -2  14      159.34      138.50     26.32 o 
   1  -2  14       20.85       11.67     19.08 o 
   2  -2  14      275.88      312.66     38.55 o 
   3  -2  14      101.49      101.26     14.89 o 
   4  -2  14      669.99      714.61     29.69 o 
   5  -2  14        0.38       -0.06     17.01 o 
   6  -2  14       86.70      119.39     22.56 o 
  -6  -1  14       18.77       18.61     23.36 o 
  -5  -1  14      238.28      243.80     20.62 o 
  -4  -1  14      136.28      127.50     22.65 o 
  -3  -1  14       27.66       14.23     11.56 o 
  -2  -1  14     1242.85      987.22     33.96 o 
  -1  -1  14      168.53      183.08     14.96 o 
   0  -1  14     1194.06     1361.54     64.29 o 
   1  -1  14      346.08      429.17     32.85 o 
   2  -1  14      769.32      661.54     38.65 o 
   3  -1  14      371.33      393.79     16.95 o 
   4  -1  14       23.37       10.25      8.72 o 
   5  -1  14       27.19       21.63     10.22 o 
   6  -1  14        2.09      -24.13     16.09 o 
   7  -1  14       59.10       66.57     21.33 o 
   8  -1  14       11.67       11.40     22.99 o 
  -7   0  14        0.68       -2.47     24.72 o 
  -6   0  14        1.45        4.93     21.57 o 
  -5   0  14      237.63      164.88     26.13 o 
  -4   0  14       28.92       30.29     12.44 o 
  -3   0  14     1737.43     1466.61     45.86 o 
  -2   0  14      111.70      116.69     13.60 o 
  -1   0  14     2978.23     3177.34     85.22 o 
   0   0  14      599.55      658.15     40.99 o 
   1   0  14      597.56      676.21     40.93 o 
   2   0  14       19.46       34.64     19.23 o 
   3   0  14       14.11       -3.96     12.29 o 
   4   0  14      794.57      761.74     24.14 o 
   5   0  14      125.71      153.04     12.85 o 
   6   0  14        1.53       -7.27     17.57 o 
   7   0  14        2.65       11.90     20.83 o 
   8   0  14        5.19       -2.71     19.91 o 
  -7   1  14        2.86      -17.63     23.61 o 
  -6   1  14      191.16      155.32     26.69 o 
  -5   1  14      100.92       87.28     22.74 o 
  -4   1  14      212.82      194.25     17.27 o 
  -3   1  14      493.88      442.76     22.84 o 
  -2   1  14     1854.68     1743.93     82.65 o 
  -1   1  14     1206.94     1231.55     57.32 o 
   0   1  14      242.07      275.70     26.69 o 
   1   1  14      443.17      364.95     30.76 o 
   2   1  14       48.96       81.67     20.03 o 
   3   1  14     1292.57     1213.98     39.56 o 
   4   1  14      117.92      131.49     12.01 o 
   5   1  14      354.83      355.04     21.87 o 
   6   1  14       23.97       21.76     14.32 o 
   7   1  14       74.29       92.95     24.10 o 
   8   1  14        1.33       -6.66     23.30 o 
  -7   2  14       12.25       25.89     27.00 o 
  -6   2  14       91.86      129.31     28.04 o 
  -5   2  14       30.76       17.94     20.77 o 
  -4   2  14       57.20       41.91     18.80 o 
  -3   2  14      106.79      137.23     15.44 o 
  -2   2  14      105.01       93.21     21.42 o 
  -1   2  14        2.11       -0.18     16.15 o 
   0   2  14      665.75      679.47     40.49 o 
   1   2  14       40.07       76.18     19.11 o 
   2   2  14     1884.33     1771.35     77.04 o 
   3   2  14      283.81      276.01     27.43 o 
   4   2  14      551.61      492.17     24.72 o 
   5   2  14      144.18      185.10     27.03 o 
   6   2  14      125.93      117.98     17.61 o 
   7   2  14       40.14       64.29     23.67 o 
   8   2  14       43.51       53.01     25.95 o 
  -7   3  14       28.14       20.52     27.80 o 
  -6   3  14      234.92      254.74     34.33 o 
  -5   3  14      407.38      367.90     37.17 o 
  -4   3  14       62.82       94.80     23.98 o 
  -3   3  14     2141.82     2276.66     87.86 o 
  -2   3  14      201.44      256.35     20.44 o 
  -1   3  14      268.29      250.24     27.30 o 
   0   3  14       66.22       81.17     19.97 o 
   1   3  14     1027.97     1090.65     52.88 o 
   2   3  14       22.86       22.25     17.01 o 
   3   3  14     1306.84     1414.48     66.63 o 
   4   3  14        6.69       12.92     12.05 o 
   5   3  14       15.39        0.91     12.68 o 
   6   3  14       22.35        2.60     14.07 o 
   7   3  14       13.15       13.19     16.54 o 
   8   3  14       36.17       20.46     22.81 o 
  -7   4  14       24.75       -0.62     28.91 o 
  -6   4  14      124.36      131.78     29.77 o 
  -5   4  14      380.67      365.87     40.80 o 
  -4   4  14      406.39      383.50     38.65 o 
  -3   4  14      601.57      686.53     54.92 o 
  -2   4  14      526.10      601.51     30.27 o 
  -1   4  14      296.95      298.19     27.55 o 
   0   4  14        5.54       11.71     17.01 o 
   1   4  14     2446.97     2481.58    100.71 o 
   2   4  14      101.75      122.96     22.93 o 
   3   4  14      132.08      168.94     25.95 o 
   4   4  14        2.01        6.12     13.47 o 
   5   4  14        4.64       11.89     14.86 o 
   6   4  14        0.52      -14.63     14.83 o 
   7   4  14       10.12      -15.98     15.40 o 
   8   4  14        0.03       -4.01     25.70 o 
  -6   5  14        4.35      -13.81     24.72 o 
  -5   5  14      295.13      296.16     40.62 o 
  -4   5  14      119.36      111.01     29.28 o 
  -3   5  14      199.49      235.26     38.89 o 
  -2   5  14       73.78       82.09     17.30 o 
  -1   5  14     1183.84     1183.35     56.71 o 
   0   5  14      643.64      620.74     40.31 o 
   1   5  14     2409.47     2490.83    102.07 o 
   2   5  14     3467.61     3314.04    131.28 o 
   3   5  14      819.71      804.41     48.32 o 
   4   5  14      501.22      505.41     39.39 o 
   5   5  14        9.55        8.06     18.00 o 
   6   5  14        8.12        0.09     15.64 o 
   7   5  14        5.74        1.15     16.80 o 
   8   5  14        6.69      -27.06     23.30 o 
  -6   6  14       16.87       26.13     32.42 o 
  -5   6  14      186.71      181.70     39.32 o 
  -4   6  14        5.81      -13.01     26.32 o 
  -3   6  14      260.14      331.11     46.60 o 
  -2   6  14       57.13       81.19     17.72 o 
  -1   6  14      810.45      846.94     45.43 o 
   0   6  14        2.30       11.34     18.98 o 
   1   6  14       86.69      142.75     24.16 o 
   2   6  14        4.64       30.69     22.31 o 
   3   6  14     1044.58     1033.63     57.07 o 
   4   6  14       46.87       32.42     23.05 o 
   5   6  14      147.74      165.27     20.56 o 
   6   6  14       91.92      131.94     20.52 o 
   7   6  14        0.23       -3.03     17.82 o 
  -5   7  14       65.81       32.17     35.81 o 
  -4   7  14       36.85      -18.68     32.42 o 
  -3   7  14        7.64        3.14     33.10 o 
  -2   7  14      160.78      184.85     39.32 o 
  -1   7  14      308.65      378.14     34.15 o 
   0   7  14     1146.21     1149.82     58.37 o 
   1   7  14       68.06       83.52     22.81 o 
   2   7  14      173.31      111.87     27.43 o 
   3   7  14      675.19      615.37     46.47 o 
   4   7  14        4.18       38.28     25.46 o 
   5   7  14        1.99       -9.25     27.12 o 
   6   7  14        0.33      -16.44     18.32 o 
   7   7  14       17.28       -9.87     20.29 o 
  -5   8  14       52.19       73.72     37.72 o 
  -4   8  14        8.26      -19.11     33.47 o 
  -3   8  14       25.41      -36.92     31.62 o 
  -2   8  14        7.85       -2.59     27.30 o 
  -1   8  14        3.48       -7.95     20.22 o 
   0   8  14      198.32      196.50     28.66 o 
   1   8  14       13.16       26.07     20.59 o 
   2   8  14       57.25       45.43     25.95 o 
   3   8  14        3.15       16.58     27.86 o 
   4   8  14        0.09       -4.87     27.43 o 
   5   8  14        3.18       -9.49     31.99 o 
   6   8  14       19.56       -3.76     40.68 o 
  -4   9  14      354.08      311.20     51.47 o 
  -3   9  14      137.05      255.48     50.05 o 
  -2   9  14      158.32       94.61     34.95 o 
   0   9  14      190.29      194.65     30.51 o 
   1   9  14       42.70       29.65     24.35 o 
   2   9  14       35.07       73.41     31.13 o 
   3   9  14       48.80        9.74     34.15 o 
   4   9  14       40.78       86.41     43.58 o 
   5   9  14       13.06      -20.28     50.54 o 
   6   9  14        9.86      -85.55     61.64 o 
  -3  10  14      215.54      298.69     53.19 o 
  -2  10  14       99.98       81.11     39.39 o 
   0  10  14       83.20       77.72     26.20 o 
   1  10  14        1.33        0.74     29.46 o 
   2  10  14      193.27      280.38     48.63 o 
   3  10  14       30.23        0.31     46.66 o 
   4  10  14        6.08      -72.11     74.33 o 
   1  11  14      101.26      205.74     46.72 o 
   2  11  14        3.43       -2.90     54.73 o 
   3  11  14      128.50      319.77    123.76 o 
  -1  -9  15       46.15       43.72     24.44 o 
   0  -9  15        0.78       14.97     21.75 o 
   1  -9  15       26.13       22.04     32.45 o 
   2  -9  15       52.62       76.49     32.73 o 
  -3  -8  15        6.37      -12.39     33.53 o 
  -2  -8  15        0.05        2.71     31.87 o 
  -1  -8  15        1.11        6.54     21.22 o 
   0  -8  15       21.73       41.18     21.10 o 
   1  -8  15        3.88       -2.49     33.78 o 
   2  -8  15       94.71      133.69     32.17 o 
   3  -8  15        6.68       18.49     28.60 o 
   4  -8  15       30.69       82.47     33.47 o 
  -4  -7  15        9.87       11.28     33.47 o 
  -3  -7  15        0.34       -8.94     31.43 o 
  -2  -7  15        0.12      -33.10     28.29 o 
  -1  -7  15        8.41       21.31     20.82 o 
   0  -7  15        2.45       -1.09     19.19 o 
   1  -7  15       30.94        6.88     18.20 o 
   2  -7  15        8.08       10.22     17.07 o 
   3  -7  15       15.01       21.70     24.41 o 
   4  -7  15        0.11        4.50     27.74 o 
   5  -7  15        1.14        6.41     28.66 o 
  -5  -6  15        8.72       26.75     29.09 o 
  -4  -6  15        9.68       -9.80     26.81 o 
  -3  -6  15       81.23      121.24     33.35 o 
  -2  -6  15       46.11       63.92     30.63 o 
  -1  -6  15        1.35        0.86     18.89 o 
   0  -6  15        7.45        7.78     17.80 o 
   1  -6  15       68.98       57.14     18.14 o 
   2  -6  15      214.48      219.76     23.34 o 
   3  -6  15        2.64        8.94     21.51 o 
   4  -6  15       64.81       44.62     27.24 o 
   5  -6  15        1.96       -7.15     22.99 o 
   6  -6  15        0.27        6.23     28.78 o 
  -5  -5  15        2.82      -34.76     23.73 o 
  -4  -5  15       19.54      -20.46     27.12 o 
  -3  -5  15      434.70      435.64     44.44 o 
  -2  -5  15       30.24       27.37     28.11 o 
  -1  -5  15      181.13      164.69     31.62 o 
   0  -5  15      296.74      353.46     40.28 o 
   1  -5  15      565.35      526.10     44.96 o 
   2  -5  15      383.12      439.65     42.10 o 
   3  -5  15       12.54       -2.45     29.89 o 
   4  -5  15       51.00       54.12     22.50 o 
   5  -5  15        0.07       22.74     24.35 o 
   6  -5  15       11.46        2.84     25.83 o 
  -6  -4  15       10.11       -9.25     26.32 o 
  -5  -4  15        0.76       -8.20     26.13 o 
  -4  -4  15      155.80      159.45     31.25 o 
  -3  -4  15      132.82      190.21     32.17 o 
  -2  -4  15        5.14       10.35     22.07 o 
  -1  -4  15      528.52      504.74     42.59 o 
   0  -4  15       24.24       16.00     16.08 o 
   1  -4  15      347.66      421.98     26.67 o 
   2  -4  15       26.33       42.49     16.29 o 
   3  -4  15       26.83       24.67     15.58 o 
   4  -4  15       43.98       58.18     21.14 o 
   5  -4  15       21.41       23.24     23.11 o 
   6  -4  15       37.71       58.06     23.24 o 
   7  -4  15        3.04       -6.72     25.39 o 
  -5  -3  15       78.78      131.22     29.15 o 
  -4  -3  15      230.53      226.88     31.93 o 
  -3  -3  15       28.39       41.23     22.93 o 
  -2  -3  15      183.45      201.49     31.87 o 
  -1  -3  15      594.23      543.32     42.22 o 
   0  -3  15       90.34       82.72     25.15 o 
   1  -3  15        1.82      -16.51     15.93 o 
   2  -3  15      137.61      163.94     25.05 o 
   3  -3  15       11.87       -0.86     14.69 o 
   4  -3  15       59.76       60.90     16.52 o 
   5  -3  15       98.10      106.57     24.78 o 
   6  -3  15       45.01       59.17     23.79 o 
  -5  -2  15       16.16       21.39     21.51 o 
  -4  -2  15      265.28      310.95     33.96 o 
  -3  -2  15      266.11      271.32     30.57 o 
  -2  -2  15     1069.32      908.88     53.38 o 
  -1  -2  15     2907.48     2489.78    105.58 o 
   0  -2  15       96.44       96.03     25.33 o 
   1  -2  15      485.93      465.84     26.36 o 
   2  -2  15      235.84      228.92     19.96 o 
   3  -2  15      622.49      624.93     38.77 o 
   4  -2  15        6.72        3.82     13.47 o 
   5  -2  15      120.64      111.25     22.62 o 
   6  -2  15       97.45      100.34     23.36 o 
  -5  -1  15       54.28       36.73     22.00 o 
  -4  -1  15      611.01      564.65     40.49 o 
  -3  -1  15      313.71      274.16     31.06 o 
  -2  -1  15       16.79       19.17     17.87 o 
  -1  -1  15      311.89      327.04     31.93 o 
   0  -1  15       89.02      112.36     24.41 o 
   1  -1  15       53.76       65.77     21.20 o 
   2  -1  15       27.17       55.43     13.68 o 
   3  -1  15     1096.65      953.38     47.15 o 
   4  -1  15        7.32       20.87     17.02 o 
   5  -1  15      311.35      279.29     16.29 o 
   6  -1  15        0.30       10.60     18.24 o 
   7  -1  15        1.75       13.13     20.59 o 
   8  -1  15       17.55        6.23     23.67 o 
  -7   0  15       88.18      123.46     31.62 o 
  -6   0  15       81.60       67.12     25.83 o 
  -5   0  15       39.04       21.39     20.77 o 
  -4   0  15       71.83       61.21     14.77 o 
  -3   0  15      434.00      390.92     31.74 o 
  -2   0  15     2036.70     1845.10     55.31 o 
  -1   0  15      133.69      131.74     14.24 o 
   0   0  15      835.25      981.67     51.84 o 
   1   0  15       12.24       38.71     20.83 o 
   2   0  15      522.54      540.18     38.03 o 
   3   0  15       66.27       84.40     14.85 o 
   4   0  15      383.11      388.43     18.20 o 
   5   0  15       77.28       39.92     11.12 o 
   6   0  15       91.99       85.06     21.70 o 
   7   0  15        9.62       17.81     21.45 o 
   8   0  15        6.42        2.90     23.73 o 
  -7   1  15       10.05       19.29     26.87 o 
  -6   1  15        3.36       37.60     24.16 o 
  -5   1  15        3.09       -3.94     19.29 o 
  -4   1  15       20.33        4.19     12.73 o 
  -3   1  15        4.16       -9.34     12.94 o 
  -2   1  15       62.58       83.51     20.96 o 
  -1   1  15      525.31      549.79     36.80 o 
   0   1  15       33.87       48.75     18.68 o 
   1   1  15     2228.22     2181.91     92.58 o 
   2   1  15        9.25        1.91     17.50 o 
   3   1  15     1209.21     1226.43     64.04 o 
   4   1  15      285.21      314.13     16.65 o 
   5   1  15       57.24       37.09     28.85 o 
   6   1  15       24.76       19.20     14.96 o 
   7   1  15        5.92       10.85     19.48 o 
   8   1  15        6.06       12.82     23.79 o 
  -7   2  15       69.07       38.46     28.85 o 
  -6   2  15       85.60       70.76     26.07 o 
  -5   2  15       51.55       44.25     24.04 o 
  -4   2  15        4.55       11.28     19.42 o 
  -3   2  15       29.77        6.90     13.05 o 
  -2   2  15       74.44       96.06     22.07 o 
  -1   2  15        1.36       -6.29     16.70 o 
   0   2  15     1393.19     1235.61     60.16 o 
   1   2  15      199.23      190.82     26.01 o 
   2   2  15       89.74       61.14     21.76 o 
   3   2  15       12.26       13.01     18.49 o 
   4   2  15        1.11        1.35     27.83 o 
   5   2  15      250.11      295.00     21.38 o 
   6   2  15       11.82        5.81     28.17 o 
   7   2  15       53.81       62.01     24.41 o 
   8   2  15       10.65       13.87     25.09 o 
  -7   3  15       41.43       24.59     28.60 o 
  -6   3  15       96.37       59.11     28.11 o 
  -5   3  15      124.95       80.13     25.52 o 
  -4   3  15       30.42       29.89     22.31 o 
  -3   3  15      753.61      793.31     65.40 o 
  -2   3  15       47.19       46.31     14.75 o 
  -1   3  15      280.66      264.48     28.85 o 
   0   3  15     1365.25     1317.22     62.99 o 
   1   3  15      289.87      306.76     30.26 o 
   2   3  15       38.00       61.39     21.02 o 
   3   3  15      642.34      683.17     45.12 o 
   4   3  15       43.53       33.62     25.55 o 
   5   3  15       28.38       24.53     14.82 o 
   6   3  15        4.99       20.85     16.41 o 
   7   3  15        9.96       15.65     16.67 o 
   8   3  15        2.30       -9.99     24.90 o 
  -6   4  15       50.57       31.87     29.40 o 
  -5   4  15        2.43        0.86     24.78 o 
  -4   4  15      407.80      499.81     43.58 o 
  -3   4  15      401.53      456.16     38.06 o 
  -2   4  15      795.39      893.45     52.27 o 
  -1   4  15     1169.43     1085.90     55.10 o 
   0   4  15     1034.35     1096.38     54.42 o 
   1   4  15     2737.35     2810.84    112.73 o 
   2   4  15       55.11       48.26     21.45 o 
   3   4  15      134.15      122.59     25.52 o 
   4   4  15       31.54       15.41     21.02 o 
   5   4  15        4.69       21.70     14.90 o 
   6   4  15       72.55       78.34     17.64 o 
   7   4  15        4.96        1.98     17.57 o 
   8   4  15        0.32      -11.53     26.81 o 
  -6   5  15        9.40      -29.15     29.15 o 
  -5   5  15      306.05      268.79     39.76 o 
  -4   5  15      286.56      280.81     41.48 o 
  -3   5  15     1275.62     1557.11     86.41 o 
  -2   5  15      724.42      818.67     91.34 o 
  -1   5  15      882.50     1027.53     53.44 o 
   0   5  15     1067.21     1043.80     53.25 o 
   1   5  15       34.71       43.45     20.96 o 
   2   5  15      176.15      185.71     27.92 o 
   3   5  15      567.57      544.61     40.99 o 
   4   5  15       30.55        5.36     24.04 o 
   5   5  15       65.92       42.92     17.16 o 
   6   5  15       25.60       28.76     18.08 o 
   7   5  15        4.10        8.96     16.98 o 
   8   5  15       17.01        7.58     28.17 o 
  -6   6  15        3.11      -45.21     30.14 o 
  -5   6  15      132.12      115.57     36.12 o 
  -4   6  15        4.97        3.82     32.30 o 
  -3   6  15      172.83      233.35     44.01 o 
  -2   6  15       38.61       76.13     19.37 o 
  -1   6  15      617.98      687.92     42.71 o 
   0   6  15      109.27      115.51     23.73 o 
   1   6  15      359.69      467.82     38.15 o 
   2   6  15      176.96      210.24     31.13 o 
   3   6  15      364.61      430.90     39.39 o 
   4   6  15      450.64      433.12     40.31 o 
   5   6  15       81.10       53.44     26.93 o 
   6   6  15       51.47       32.32     19.32 o 
   7   6  15       40.10       13.51     19.06 o 
  -5   7  15       14.57      -23.73     35.13 o 
  -4   7  15       95.68       75.87     36.55 o 
  -3   7  15        0.05      -19.72     32.85 o 
  -2   7  15        2.67       -8.81     29.09 o 
  -1   7  15      115.78      113.59     25.95 o 
   0   7  15        9.81        9.68     19.79 o 
   1   7  15        6.02      -18.68     18.74 o 
   2   7  15      197.31      200.75     29.96 o 
   3   7  15       78.98       29.59     25.76 o 
   4   7  15      168.07      178.93     32.36 o 
   5   7  15       20.68       11.90     27.24 o 
   6   7  15        5.70       -7.22     18.52 o 
   7   7  15       18.64       22.33     20.45 o 
  -5   8  15      137.66      162.60     47.40 o 
  -4   8  15        8.71       -3.76     34.33 o 
  -3   8  15      657.82      749.55     66.94 o 
  -2   8  15       93.37      169.07     37.41 o 
  -1   8  15       18.17       20.09     23.79 o 
   0   8  15       70.39       83.45     25.52 o 
   1   8  15        3.95      -19.29     21.88 o 
   2   8  15        0.94      -11.46     21.51 o 
   3   8  15      501.82      417.34     42.59 o 
   4   8  15        7.05      -34.76     27.18 o 
   5   8  15        9.06       13.56     32.73 o 
   6   8  15       23.00       10.23     38.52 o 
  -4   9  15      111.30       45.98     39.39 o 
  -3   9  15       80.77       41.91     40.62 o 
  -2   9  15      100.68      108.17     35.75 o 
   0   9  15       26.12       34.33     24.72 o 
   1   9  15      406.49      352.74     39.20 o 
   2   9  15      124.31      115.14     31.56 o 
   3   9  15       59.86       50.42     32.05 o 
   4   9  15        0.33       14.73     36.55 o 
   5   9  15        3.73       13.07     43.51 o 
  -2  10  15       38.35        2.59     34.76 o 
   0  10  15      308.43      398.23     40.99 o 
   1  10  15       10.30      -12.82     27.30 o 
   2  10  15       98.44      132.89     38.09 o 
   3  10  15        0.73      -46.78     37.47 o 
   4  10  15       21.74       69.03     59.54 o 
   1  11  15       11.16       -7.95     34.82 o 
   2  11  15        0.99      -66.01     44.01 o 
  -2  -8  16       46.38       27.06     34.89 o 
  -1  -8  16        2.65      -11.00     22.56 o 
   0  -8  16        0.36        7.15     27.37 o 
   1  -8  16        0.07       27.63     22.16 o 
   2  -8  16        1.82      -20.46     25.27 o 
   3  -8  16       25.95       21.39     31.19 o 
  -3  -7  16       20.95       29.65     34.58 o 
  -2  -7  16        3.82       -0.68     34.45 o 
  -1  -7  16       72.61       55.70     21.61 o 
   0  -7  16        7.49       -7.99     20.68 o 
   1  -7  16        1.44       -4.27     20.14 o 
   2  -7  16       24.72       28.61     19.96 o 
   3  -7  16       80.43       75.01     27.37 o 
   4  -7  16       13.55       20.22     30.45 o 
  -4  -6  16       46.92       11.65     32.42 o 
  -3  -6  16        2.99       -9.80     30.08 o 
  -2  -6  16       10.81        6.78     30.45 o 
  -1  -6  16       27.94      -13.74     31.93 o 
   0  -6  16      185.17      170.86     26.38 o 
   1  -6  16       33.12       60.93     25.58 o 
   2  -6  16        0.81       13.48     18.07 o 
   3  -6  16       21.94       11.90     25.95 o 
   4  -6  16        0.21       14.42     26.63 o 
   5  -6  16        3.07        0.43     28.35 o 
  -5  -5  16       58.94       17.69     30.57 o 
  -4  -5  16      114.50      171.47     34.95 o 
  -3  -5  16       82.76       56.95     32.98 o 
  -2  -5  16       55.76       -5.49     28.48 o 
  -1  -5  16       29.60       32.42     27.24 o 
   0  -5  16       23.62       10.28     21.70 o 
   1  -5  16       36.63       12.03     28.57 o 
   2  -5  16       75.01       62.13     19.71 o 
   3  -5  16       28.10       44.31     24.87 o 
   4  -5  16       44.33       26.57     25.52 o 
   5  -5  16       82.82       76.55     26.13 o 
   6  -5  16       62.72       69.22     26.93 o 
  -6  -4  16        0.07      -36.15     24.10 o 
  -5  -4  16        2.64        9.12     26.26 o 
  -4  -4  16       49.80       33.84     29.22 o 
  -3  -4  16      281.66      297.52     38.15 o 
  -2  -4  16       15.69        7.33     25.83 o 
  -1  -4  16       20.77        4.56     27.80 o 
   0  -4  16      650.25      567.32     32.51 o 
   1  -4  16       34.87       26.09     16.63 o 
   2  -4  16      419.47      379.46     26.80 o 
   3  -4  16      179.88      193.57     21.44 o 
   4  -4  16      108.40      142.81     27.43 o 
   5  -4  16       23.05      -16.09     22.81 o 
   6  -4  16       15.58       58.12     27.37 o 
   7  -4  16        0.02      -13.37     26.01 o 
  -5  -3  16       23.50       15.35     26.63 o 
  -4  -3  16      250.74      250.36     36.24 o 
  -3  -3  16       86.48       99.17     27.55 o 
  -2  -3  16        6.98       15.53     23.48 o 
  -1  -3  16      574.13      564.46     47.03 o 
   0  -3  16      620.55      594.91     46.47 o 
   1  -3  16        0.04      -15.28     14.91 o 
   2  -3  16      352.26      390.17     32.82 o 
   3  -3  16        5.60      -17.74     14.73 o 
   4  -3  16       21.11       15.25     15.67 o 
   5  -3  16       10.16       -9.92     20.83 o 
   6  -3  16        5.21       -2.03     23.05 o 
  -5  -2  16      113.51      165.25     32.24 o 
  -4  -2  16        5.12       -1.73     22.56 o 
  -3  -2  16      134.33      112.73     28.35 o 
  -2  -2  16      131.74      120.37     26.20 o 
  -1  -2  16      235.83      270.58     33.41 o 
   0  -2  16      415.00      470.90     43.02 o 
   1  -2  16       26.96       38.77     26.07 o 
   2  -2  16      167.50      196.25     20.57 o 
   3  -2  16      123.26      137.89     33.59 o 
   4  -2  16       86.92       59.10     18.68 o 
   5  -2  16       49.70       40.93     21.76 o 
   6  -2  16        8.48       41.67     23.18 o 
  -5  -1  16       22.72       36.86     23.85 o 
  -4  -1  16       37.38       41.54     22.99 o 
  -3  -1  16        4.69        1.85     19.66 o 
  -2  -1  16      148.90      169.38     28.78 o 
  -1  -1  16      536.99      520.76     39.32 o 
   0  -1  16      790.08      917.64     51.96 o 
   1  -1  16     2115.26     2362.01     99.54 o 
   2  -1  16       24.18       23.94     14.87 o 
   3  -1  16     2385.58     2178.27     88.20 o 
   4  -1  16        0.40        8.69     13.74 o 
   5  -1  16       59.28       65.81     15.92 o 
  -6   0  16       43.90       29.89     26.01 o 
  -5   0  16       30.64        5.92     21.26 o 
  -4   0  16      127.22      108.09     16.90 o 
  -3   0  16       75.98       49.46     16.73 o 
  -2   0  16      772.77      776.19     30.90 o 
  -1   0  16      255.53      292.10     19.32 o 
   0   0  16     1182.68     1288.87     61.33 o 
   1   0  16        0.85       -8.26     17.20 o 
   2   0  16     1759.82     1759.15     80.37 o 
   3   0  16      308.12      358.97     23.44 o 
   4   0  16       17.75        6.49     10.41 o 
   5   0  16      101.19      122.44     13.97 o 
   6   0  16        1.03       11.09     19.85 o 
   7   0  16       86.00       51.53     22.74 o 
   8   0  16        4.38       17.38     25.09 o 
  -7   1  16        6.64      -23.98     26.63 o 
  -6   1  16       16.45        8.01     24.72 o 
  -5   1  16       20.38       -0.18     20.71 o 
  -4   1  16       10.76      -18.20     12.82 o 
  -3   1  16      467.08      429.66     24.54 o 
  -2   1  16        5.59       13.21     13.90 o 
  -1   1  16      394.73      453.02     34.15 o 
   0   1  16       15.64       28.85     18.92 o 
   1   1  16      295.91      300.97     30.45 o 
   2   1  16      415.23      353.73     34.39 o 
   3   1  16       13.22       34.27     23.91 o 
   4   1  16      457.88      460.81     35.07 o 
   5   1  16        0.58      -14.74     13.83 o 
   6   1  16      111.20      132.20     19.72 o 
   7   1  16        0.22      -28.78     21.45 o 
   8   1  16       45.07        4.99     24.47 o 
  -6   2  16        2.55       -0.18     25.33 o 
  -5   2  16       11.33       17.50     21.57 o 
  -4   2  16       89.40       68.72     24.28 o 
  -3   2  16       46.72       32.62     14.97 o 
  -2   2  16      209.79      305.27     49.12 o 
  -1   2  16       46.44       44.01     20.40 o 
   0   2  16      331.72      354.84     33.65 o 
   1   2  16        0.97       11.16     18.49 o 
   2   2  16       44.88       40.86     21.08 o 
   3   2  16        6.78       -1.48     20.28 o 
   4   2  16       39.38       46.38     14.63 o 
   5   2  16      221.02      257.77     28.60 o 
   6   2  16       11.36       11.93     15.15 o 
   7   2  16       13.42       23.98     24.84 o 
   8   2  16       10.63       28.48     26.63 o 
  -6   3  16        3.95       -8.26     24.35 o 
  -5   3  16      371.31      414.75     42.59 o 
  -4   3  16        7.98      -15.66     19.72 o 
  -3   3  16     1352.54     1551.52     82.96 o 
  -2   3  16      316.33      364.20     24.47 o 
  -1   3  16     1089.17     1119.80     56.52 o 
   0   3  16      891.11      800.03     47.21 o 
   1   3  16      150.22      120.13     25.21 o 
   2   3  16       21.44       35.07     19.85 o 
   3   3  16      573.43      607.85     42.22 o 
   4   3  16        1.17        3.39     21.26 o 
   5   3  16      325.77      294.83     22.70 o 
   6   3  16        0.16       -4.64     29.99 o 
   7   3  16        5.73       -4.16     18.17 o 
   8   3  16        0.04      -27.55     25.02 o 
  -6   4  16      114.20       92.58     30.88 o 
  -5   4  16      260.90      201.92     37.60 o 
  -4   4  16      237.63      335.48     39.69 o 
  -3   4  16       47.59       21.88     26.26 o 
  -2   4  16      222.97      315.53     53.41 o 
  -1   4  16     1093.86      991.78     54.86 o 
   0   4  16       29.10       60.46     20.89 o 
   1   4  16     1145.68     1033.63     54.61 o 
   2   4  16       22.71        3.21     21.63 o 
   3   4  16     1147.61     1256.26     65.70 o 
   4   4  16      795.85      824.75     53.62 o 
   5   4  16      160.15      188.92     21.94 o 
   6   4  16       52.11       69.85     19.33 o 
   7   4  16       23.05       47.31     19.67 o 
   8   4  16        1.56       18.06     28.35 o 
  -6   5  16      138.07       67.68     36.12 o 
  -5   5  16       14.65        3.33     31.37 o 
  -4   5  16       32.76      -18.86     29.40 o 
  -3   5  16      118.95      139.79     36.43 o 
  -2   5  16      212.80      290.66     82.90 o 
  -1   5  16        0.90      -29.59     19.72 o 
   0   5  16      144.16      155.75     26.87 o 
   1   5  16       15.53       25.27     21.14 o 
   2   5  16      306.43      385.22     36.37 o 
   3   5  16      215.12      244.26     34.27 o 
   4   5  16      288.71      352.19     37.60 o 
   5   5  16        2.11      -14.27     14.87 o 
   6   5  16       34.58       17.35     17.69 o 
   7   5  16       34.51       53.28     20.05 o 
  -5   6  16      104.16      117.17     41.42 o 
  -4   6  16       19.38       56.83     36.92 o 
  -3   6  16        1.37      -23.36     33.16 o 
  -2   6  16       35.73       27.64     52.95 o 
  -1   6  16      160.74      156.86     27.18 o 
   0   6  16      103.97       96.34     26.26 o 
   1   6  16      427.41      466.89     39.20 o 
   2   6  16      442.80      416.17     40.06 o 
   3   6  16        2.21       -0.18     22.87 o 
   4   6  16       19.34       -4.44     23.05 o 
   5   6  16        2.31       10.05     26.69 o 
   6   6  16        1.52       23.60     19.85 o 
   7   6  16        1.12      -12.68     18.36 o 
  -5   7  16        2.41      -32.05     37.41 o 
  -4   7  16       71.44       93.32     39.26 o 
  -3   7  16        0.30        1.11     36.92 o 
  -2   7  16       16.47       11.46     30.76 o 
  -1   7  16        2.59       33.47     22.62 o 
   0   7  16       21.69        9.31     21.57 o 
   1   7  16      109.59       68.54     24.04 o 
   2   7  16      520.41      509.24     43.33 o 
   3   7  16       38.04       59.42     26.69 o 
   4   7  16       28.76        8.20     27.74 o 
   5   7  16       13.89       47.15     29.03 o 
   6   7  16        0.14       20.22     31.62 o 
  -4   8  16       72.31       71.93     41.54 o 
  -3   8  16       66.75      108.29     41.73 o 
  -2   8  16      440.95      546.28     56.15 o 
  -1   8  16      111.56      129.37     28.66 o 
   0   8  16      223.52      225.28     31.99 o 
   1   8  16       10.87        8.26     22.44 o 
   2   8  16      387.75      314.59     37.29 o 
   3   8  16       43.45       37.17     27.74 o 
   4   8  16        6.98      -22.25     26.20 o 
   5   8  16        4.98       -4.25     30.69 o 
   6   8  16       10.77      -54.09     36.06 o 
  -3   9  16      179.49      192.00     48.88 o 
  -2   9  16      172.85      199.89     43.58 o 
   0   9  16        9.00      -28.17     22.99 o 
   1   9  16      198.95      237.91     35.75 o 
   2   9  16       23.23       -2.84     28.23 o 
   3   9  16       29.29        9.74     31.99 o 
   4   9  16       12.73        6.66     35.01 o 
   5   9  16        7.39        0.86     42.04 o 
  -2  10  16       93.57      138.80     39.08 o 
   0  10  16      135.12      167.22     33.53 o 
   1  10  16       13.68        2.53     28.91 o 
   2  10  16        4.06       -2.47     32.98 o 
   3  10  16       26.66       -3.94     40.49 o 
   4  10  16       13.49       39.32     52.33 o 
  -1  -8  17       21.38      135.11     44.62 o 
   0  -8  17        4.04        4.78     22.87 o 
   1  -8  17        2.79      -23.77     33.16 o 
   2  -8  17        2.50      -25.27     29.59 o 
  -3  -7  17        5.98      -13.99     33.41 o 
  -2  -7  17       39.36       42.10     40.37 o 
  -1  -7  17        0.23      -12.57     35.26 o 
   0  -7  17       42.76       51.80     24.67 o 
   1  -7  17        2.34      -10.34     20.70 o 
   2  -7  17       14.00        6.61     21.68 o 
   3  -7  17        2.92       -5.12     27.67 o 
   4  -7  17       13.77      -42.53     28.35 o 
  -4  -6  17        3.99      -16.33     34.02 o 
  -3  -6  17        0.37      -25.09     32.67 o 
  -2  -6  17        5.84       -3.82     34.64 o 
  -1  -6  17        0.94       -8.81     34.82 o 
   0  -6  17        2.14       23.07     21.70 o 
   1  -6  17       46.45       73.30     29.59 o 
   2  -6  17      103.92       80.74     22.71 o 
   3  -6  17      138.28      191.01     31.37 o 
   4  -6  17        7.53        5.86     27.74 o 
   5  -6  17       50.22       59.91     31.25 o 
  -5  -5  17        2.34      -20.89     30.02 o 
  -4  -5  17       15.31       -9.86     29.34 o 
  -3  -5  17      151.11       98.86     37.91 o 
  -2  -5  17       95.30      108.97     37.78 o 
  -1  -5  17       35.25       62.50     34.21 o 
   0  -5  17      105.82       96.08     22.33 o 
   1  -5  17       48.27       53.42     36.67 o 
   2  -5  17       94.88      101.46     20.97 o 
   3  -5  17       26.30        8.96     18.55 o 
   4  -5  17       67.83       33.04     27.12 o 
   5  -5  17       36.15       53.38     25.76 o 
   6  -5  17        0.30      -36.06     24.53 o 
  -5  -4  17       17.89       10.42     30.45 o 
  -4  -4  17       22.28      -41.42     27.61 o 
  -3  -4  17        2.17       18.18     28.97 o 
  -2  -4  17        2.92       -4.75     26.87 o 
  -1  -4  17      208.59      164.07     36.24 o 
   0  -4  17        9.32       -5.05     28.72 o 
   1  -4  17       75.45      105.11     28.54 o 
   2  -4  17        2.60       -5.80     21.26 o 
   3  -4  17        0.70        0.87     18.49 o 
   4  -4  17       72.54       85.00     27.00 o 
   5  -4  17       35.08       13.87     23.36 o 
   6  -4  17       11.33      -13.87     25.58 o 
  -5  -3  17        2.61       -9.25     25.02 o 
  -4  -3  17       15.06       17.13     27.86 o 
  -3  -3  17       16.26      -13.50     23.98 o 
  -2  -3  17       88.15      109.34     29.22 o 
  -1  -3  17        6.08      -32.08     21.39 o 
   0  -3  17      869.32      686.01     50.97 o 
   1  -3  17     1217.00     1267.08     51.71 o 
   2  -3  17      130.85      102.98     20.94 o 
   3  -3  17       96.17      123.29     19.89 o 
   4  -3  17        1.67       -8.77     16.68 o 
   5  -3  17        6.41       -1.11     23.30 o 
   6  -3  17        0.56       42.65     25.83 o 
  -5  -2  17       45.17       22.19     27.43 o 
  -4  -2  17       46.19       30.69     25.83 o 
  -3  -2  17      185.74      180.72     31.06 o 
  -2  -2  17      231.75      255.48     33.78 o 
  -1  -2  17      122.59       96.03     26.93 o 
   0  -2  17       14.49       25.21     23.42 o 
   1  -2  17      255.13      245.31     36.55 o 
   2  -2  17      518.37      460.81     27.36 o 
   3  -2  17      179.93      139.59     20.20 o 
   4  -2  17        6.90       20.53     16.39 o 
   5  -2  17      111.81       99.05     24.96 o 
   6  -2  17        1.15      -24.72     23.79 o 
  -5  -1  17      138.71      120.01     30.02 o 
  -4  -1  17      128.26      143.80     29.59 o 
  -3  -1  17      237.05      178.50     30.76 o 
  -2  -1  17      113.26      129.13     27.18 o 
  -1  -1  17      674.60      759.05     48.32 o 
   0  -1  17      266.53      252.46     31.06 o 
   1  -1  17       51.61       92.58     24.84 o 
   3  -1  17       30.37       24.80     15.60 o 
   4  -1  17        5.40        5.00     15.08 o 
   5  -1  17       59.41       47.82     17.11 o 
  -4   0  17      345.12      303.68     34.76 o 
  -3   0  17        6.64       -3.38     13.07 o 
  -2   0  17       35.55       25.00     13.56 o 
  -1   0  17      254.64      304.61     20.24 o 
   0   0  17      265.24      320.57     31.06 o 
   1   0  17      139.37      128.26     24.96 o 
   2   0  17       42.73       73.10     25.58 o 
   3   0  17       30.63       34.45     23.73 o 
   4   0  17      130.06      114.62     20.93 o 
   5   0  17      129.56      172.12     15.83 o 
   6   0  17        7.83      -11.96     19.35 o 
   7   0  17       11.33       25.70     23.48 o 
   8   0  17        1.66      -23.18     23.48 o 
  -6   1  17       24.90       11.71     26.57 o 
  -5   1  17       65.40       39.57     24.53 o 
  -4   1  17        1.13      -20.81     13.87 o 
  -3   1  17       51.80       45.36     15.42 o 
  -2   1  17       55.54       85.57     16.37 o 
  -1   1  17       40.56       39.02     19.05 o 
   0   1  17       61.93      100.96     22.62 o 
   1   1  17       96.64      130.54     24.22 o 
   2   1  17      182.73      215.17     31.19 o 
   3   1  17      350.68      307.56     36.61 o 
   4   1  17      110.77      157.60     32.17 o 
   5   1  17      138.76       92.89     19.29 o 
   6   1  17       77.74       67.11     26.72 o 
   7   1  17       24.00        9.37     24.22 o 
   8   1  17        6.97      -35.50     24.16 o 
  -6   2  17      306.42      258.13     35.01 o 
  -5   2  17       41.18       14.61     25.15 o 
  -4   2  17     1101.20     1040.41     59.29 o 
  -3   2  17       73.43       64.92     16.80 o 
  -2   2  17       34.24       42.04     14.85 o 
  -1   2  17      173.98      213.57     28.17 o 
   0   2  17        9.64       10.23     19.42 o 
   1   2  17       51.05       43.02     21.33 o 
   2   2  17      487.77      491.61     42.34 o 
   3   2  17       49.52       20.71     23.18 o 
   4   2  17       30.66       -1.48     23.48 o 
   5   2  17      233.70      206.76     21.41 o 
   6   2  17        2.21       17.39     17.11 o 
   7   2  17       26.34       13.07     24.04 o 
   8   2  17        3.79        6.66     26.20 o 
  -6   3  17      100.39       79.88     32.42 o 
  -5   3  17      151.66      103.61     32.24 o 
  -4   3  17       23.68       -3.88     22.81 o 
  -3   3  17       58.67       90.65     18.45 o 
  -2   3  17      576.18      707.61     33.36 o 
  -1   3  17        7.18       11.22     20.03 o 
   0   3  17      801.53      708.20     45.61 o 
   1   3  17       52.71       74.21     23.79 o 
   2   3  17     1288.93     1197.59     63.55 o 
   3   3  17       33.48       43.08     24.28 o 
   4   3  17        4.82       11.28     23.61 o 
   5   3  17        4.98       19.47     15.62 o 
   6   3  17       50.82       21.45     18.25 o 
   7   3  17        0.22      -20.75     28.60 o 
  -6   4  17        0.23      -13.81     30.63 o 
  -5   4  17        1.59      -29.09     29.03 o 
  -4   4  17       67.96       46.54     28.48 o 
  -3   4  17      320.24      348.55     44.99 o 
  -2   4  17        0.22        0.24     15.40 o 
  -1   4  17     2075.85     1948.87     87.71 o 
   0   4  17       18.05      -11.09     19.54 o 
   1   4  17     1032.72     1070.80     57.38 o 
   2   4  17       54.79       68.79     24.53 o 
   3   4  17      798.82      791.22     50.97 o 
   4   4  17      186.77      205.93     32.24 o 
   5   4  17        4.39        9.16     17.19 o 
   6   4  17        1.35      -10.49     16.93 o 
   7   4  17       25.64        4.70     19.73 o 
  -5   5  17       50.01      -48.91     32.61 o 
  -4   5  17       21.63       -7.58     32.11 o 
  -3   5  17       75.62       61.76     36.00 o 
  -2   5  17      139.01      207.37     23.61 o 
  -1   5  17       42.24       85.80     26.38 o 
   0   5  17      362.44      319.89     32.98 o 
   1   5  17      110.20      117.11     28.04 o 
   2   5  17       44.87       68.35     25.09 o 
   3   5  17      138.68      184.72     31.99 o 
   4   5  17        1.42       -0.86     24.41 o 
   5   5  17      164.00      149.41     32.24 o 
   6   5  17       50.12       77.92     19.88 o 
   7   5  17        8.57       35.65     19.88 o 
  -5   6  17       73.32       67.98     41.73 o 
  -4   6  17       26.72       25.21     38.34 o 
  -3   6  17        9.46       11.03     34.45 o 
  -2   6  17       35.48       81.05     34.21 o 
  -1   6  17       57.53       62.19     25.09 o 
   0   6  17       69.32       60.28     23.98 o 
   1   6  17      124.27      116.25     27.92 o 
   2   6  17        3.67      -21.45     22.19 o 
   3   6  17        0.92       13.74     24.84 o 
   4   6  17       56.64       28.60     26.38 o 
   5   6  17        0.73      -38.65     25.76 o 
   6   6  17       57.84       71.25     32.61 o 
   7   6  17        2.20      -16.42     19.44 o 
  -4   7  17      309.52      378.51     54.36 o 
  -3   7  17      222.20      329.63     53.93 o 
  -2   7  17      210.14      251.72     41.30 o 
  -1   7  17      849.54      844.97     52.08 o 
   0   7  17       15.44       41.67     26.13 o 
   1   7  17      206.70      154.40     29.03 o 
   2   7  17       57.00       64.41     26.38 o 
   3   7  17        7.36       38.21     26.20 o 
   4   7  17        5.45       -8.01     26.20 o 
   5   7  17        5.89       19.66     31.68 o 
   6   7  17       10.05      -28.17     30.39 o 
  -4   8  17      274.10      357.00     54.49 o 
  -3   8  17      110.11      125.31     43.21 o 
  -2   8  17      428.41      446.80     50.97 o 
  -1   8  17      116.19      106.45     28.66 o 
   0   8  17      500.50      545.29     44.19 o 
   1   8  17       33.75        6.53     23.98 o 
   2   8  17      106.77       82.16     30.94 o 
   3   8  17        1.23      -35.78     23.85 o 
   4   8  17        0.81       21.39     32.85 o 
   5   8  17       76.45      103.43     38.71 o 
  -3   9  17       96.82      153.72     49.31 o 
  -2   9  17       10.46       46.29     33.90 o 
   0   9  17       24.39        4.31     23.30 o 
   1   9  17      249.59      285.37     36.61 o 
   2   9  17        7.22       19.97     27.30 o 
   3   9  17      185.52      191.50     38.58 o 
   4   9  17      185.30      182.57     45.86 o 
   1  10  17        1.52      -24.84     28.17 o 
   2  10  17      243.36      256.16     45.06 o 
   3  10  17       47.62       83.82     42.41 o 
  -2  -7  18        0.93      -49.12     38.40 o 
  -1  -7  18       18.23       14.30     38.77 o 
   0  -7  18        0.70      -32.19     23.78 o 
   1  -7  18        6.32        3.83     23.51 o 
   2  -7  18       81.35      104.31     30.97 o 
   3  -7  18       64.14      132.21     35.26 o 
  -3  -6  18      142.46      156.74     41.73 o 
  -2  -6  18       31.54       43.51     37.60 o 
  -1  -6  18      285.73      270.52     51.03 o 
   0  -6  18        5.65        4.67     22.14 o 
   1  -6  18       25.51       48.20     23.50 o 
   2  -6  18       20.55       16.49     34.58 o 
   3  -6  18        0.67       -3.12     20.66 o 
   4  -6  18       41.77       17.26     30.57 o 
  -4  -5  18        1.74      -27.49     30.32 o 
  -3  -5  18        2.58      -15.47     34.45 o 
  -2  -5  18       75.34       78.65     37.35 o 
  -1  -5  18        6.71      -22.68     31.74 o 
   0  -5  18        0.78      -28.29     31.80 o 
   1  -5  18      130.24      108.82     25.10 o 
   2  -5  18       72.12       37.89     46.44 o 
   3  -5  18        8.33      -26.80     19.22 o 
   4  -5  18       36.32       21.57     28.91 o 
   5  -5  18        3.07        6.90     25.27 o 
  -5  -4  18       16.62      -19.79     31.87 o 
  -4  -4  18       25.97       52.21     34.27 o 
  -3  -4  18        1.55      -19.66     28.04 o 
  -2  -4  18        1.11       -7.21     31.25 o 
  -1  -4  18       68.19       59.79     33.84 o 
   0  -4  18        7.38       -9.12     31.19 o 
   1  -4  18      109.13      124.33     27.12 o 
   2  -4  18      293.52      302.09     58.86 o 
   3  -4  18       18.90       -1.62     18.76 o 
   4  -4  18       78.96      110.76     29.40 o 
   5  -4  18       31.25       -0.86     23.91 o 
   6  -4  18       11.10       36.18     28.48 o 
  -5  -3  18        0.36      -16.52     27.49 o 
  -4  -3  18       32.48       35.07     28.48 o 
  -3  -3  18       44.06       21.82     29.89 o 
  -2  -3  18      202.88      186.88     35.26 o 
  -1  -3  18      240.55      274.34     41.11 o 
   0  -3  18       28.88      -11.22     28.66 o 
   1  -3  18      347.58      404.27     44.93 o 
   2  -3  18      135.29      201.74     23.90 o 
   3  -3  18        9.59        4.70     21.14 o 
   4  -3  18       69.97       51.30     20.10 o 
   5  -3  18        8.69        5.92     25.70 o 
   6  -3  18        2.20        8.63     25.95 o 
  -5  -2  18       15.36       10.23     28.60 o 
  -4  -2  18       13.50        2.96     24.41 o 
  -3  -2  18       82.59       32.54     26.69 o 
  -2  -2  18       29.22       31.13     25.02 o 
  -1  -2  18        2.57        3.39     25.21 o 
   0  -2  18      254.04      294.19     37.04 o 
   1  -2  18       25.17        0.25     26.13 o 
   2  -2  18      562.10      582.46     45.18 o 
   3  -2  18      193.62      207.28     22.00 o 
   4  -2  18       89.03       81.58     19.49 o 
   5  -2  18       37.76       24.72     24.35 o 
   6  -2  18       38.83       37.72     26.50 o 
  -4  -1  18       21.61       -9.99     25.09 o 
  -3  -1  18        7.09      -20.77     22.07 o 
  -2  -1  18       69.89       20.03     26.20 o 
  -1  -1  18        4.88        6.53     22.62 o 
   0  -1  18      240.96      281.49     35.13 o 
   1  -1  18      218.82      257.27     33.96 o 
   2  -1  18       48.25       48.94     23.98 o 
   3  -1  18       23.83       40.98     17.36 o 
   4  -1  18      280.98      405.13     37.78 o 
   5  -1  18       98.79       48.73     21.14 o 
  -4   0  18      224.92      207.03     32.73 o 
  -3   0  18      105.26       71.99     27.12 o 
  -2   0  18      187.75      182.50     29.22 o 
  -1   0  18      148.55      187.74     28.35 o 
   0   0  18      346.10      404.70     34.45 o 
   1   0  18       65.33       96.03     25.58 o 
   2   0  18       81.28       57.51     22.50 o 
   3   0  18        4.59        9.99     22.44 o 
   4   0  18       20.06      -21.02     22.07 o 
   5   0  18       22.99       27.05     13.01 o 
  -6   1  18        0.47       -5.42     26.75 o 
  -5   1  18       10.55      -26.57     22.31 o 
  -4   1  18       25.58       10.81     15.21 o 
  -3   1  18      228.69      291.21     51.40 o 
  -2   1  18      122.19      166.34     18.72 o 
  -1   1  18        4.69       17.13     28.94 o 
   0   1  18       53.32      103.12     24.96 o 
   1   1  18       11.83       23.48     22.93 o 
   2   1  18      294.04      293.94     33.90 o 
   3   1  18        8.90        9.92     24.53 o 
   4   1  18       15.92       -6.60     26.38 o 
   5   1  18       34.63       17.34     16.32 o 
   6   1  18       22.55       35.83     38.09 o 
   7   1  18       10.66       16.64     24.47 o 
  -6   2  18       84.17       51.40     30.20 o 
  -5   2  18        3.48      -24.84     24.41 o 
  -4   2  18      123.36      107.74     28.85 o 
  -3   2  18      814.51      764.56     34.75 o 
  -2   2  18     1054.08     1224.49     96.21 o 
  -1   2  18     2320.53     2446.08    101.27 o 
   0   2  18      134.74      102.93     25.39 o 
   1   2  18     1592.96     1325.36     67.24 o 
   2   2  18       24.28       25.64     22.99 o 
   3   2  18      131.69       91.65     29.09 o 
   4   2  18       26.98       53.25     27.74 o 
   5   2  18        5.56       27.76     16.74 o 
   6   2  18        2.59      -21.99     16.45 o 
   7   2  18       77.47       74.46     28.04 o 
  -6   3  18        0.90      -40.68     27.12 o 
  -5   3  18       17.23      -15.90     28.17 o 
  -4   3  18      100.37       95.54     30.76 o 
  -3   3  18       42.17       25.54     17.24 o 
  -2   3  18     1578.03     1966.84    183.77 o 
  -1   3  18       30.16       13.50     19.35 o 
   0   3  18     1082.83     1016.87     56.52 o 
   1   3  18      204.82      224.35     31.50 o 
   2   3  18      818.14      761.82     50.91 o 
   3   3  18      232.28      214.49     32.36 o 
   4   3  18        4.46      -14.05     23.42 o 
   5   3  18      169.38      171.64     28.20 o 
   6   3  18       28.10       17.76     18.04 o 
   7   3  18       36.66        4.87     17.98 o 
  -5   4  18      133.68       32.11     35.63 o 
  -4   4  18       26.61       53.99     33.16 o 
  -3   4  18      904.82     1090.34     71.19 o 
  -2   4  18       66.15       85.08     18.37 o 
  -1   4  18       19.54       30.76     23.18 o 
   0   4  18        2.66       26.75     24.96 o 
   1   4  18      172.57      217.39     31.37 o 
   2   4  18       79.76       50.54     24.90 o 
   3   4  18      383.46      471.88     44.38 o 
   4   4  18       19.81       26.57     26.63 o 
   5   4  18      368.08      265.03     37.41 o 
   6   4  18      187.77      207.78     26.01 o 
   7   4  18       13.58      -11.84     19.23 o 
  -5   5  18        2.47      -17.07     36.24 o 
  -4   5  18        2.10       -1.91     35.32 o 
  -3   5  18        2.01       34.21     33.78 o 
  -2   5  18       22.50       52.64     19.47 o 
  -1   5  18       73.91       38.03     23.61 o 
   0   5  18       39.83        4.62     24.10 o 
   1   5  18       91.45       71.68     27.12 o 
   2   5  18      139.85      132.83     31.68 o 
   3   5  18      300.21      436.07     44.62 o 
   4   5  18        0.28      -11.65     26.26 o 
   5   5  18        8.13       50.54     29.46 o 
   6   5  18        7.04       -7.05     17.75 o 
   7   5  18        7.18       -5.21     20.84 o 
  -5   6  18      195.68      182.44     51.16 o 
  -4   6  18       80.62      170.18     43.45 o 
  -3   6  18      463.04      690.94     67.61 o 
  -2   6  18      254.42      396.26     49.00 o 
  -1   6  18        5.91       16.33     25.52 o 
   0   6  18      101.80       72.85     25.83 o 
   1   6  18       13.33        1.97     25.15 o 
   2   6  18       27.51       13.01     28.54 o 
   3   6  18       19.68       41.54     29.09 o 
   4   6  18      199.27      230.46     38.58 o 
   5   6  18        8.38       38.03     29.15 o 
   6   6  18        9.96       26.13     32.36 o 
  -4   7  18      223.49      258.69     51.22 o 
  -3   7  18      278.02      581.53     62.50 o 
  -2   7  18       48.27       41.97     33.59 o 
  -1   7  18       77.02       76.86     28.66 o 
   0   7  18      218.72      188.30     32.54 o 
   1   7  18       56.35       26.26     26.44 o 
   2   7  18        2.19      -13.62     24.53 o 
   3   7  18       47.74        9.18     27.30 o 
   4   7  18      280.66      271.94     39.51 o 
   5   7  18        2.50       23.30     32.54 o 
   6   7  18        1.49      -38.03     31.37 o 
  -3   8  18       20.38       18.98     42.10 o 
  -2   8  18      292.15      413.33     50.91 o 
   0   8  18      313.43      377.27     41.60 o 
   1   8  18      222.28      203.09     32.91 o 
   2   8  18      126.47      163.58     33.28 o 
   3   8  18        5.70       18.18     30.20 o 
   4   8  18       16.66       40.12     32.05 o 
   5   8  18       39.20       -1.85     35.13 o 
  -2   9  18       43.67      116.37     39.76 o 
   0   9  18        0.89      -17.81     28.72 o 
   1   9  18      168.19      148.42     34.82 o 
   2   9  18      122.92      137.14     35.87 o 
   3   9  18        6.01       -3.14     30.20 o 
   4   9  18        0.84      -48.38     35.38 o 
   1  10  18        1.77       -3.21     30.20 o 
   2  10  18        0.37        1.05     33.04 o 
  -1  -7  19       10.49       -7.33     44.62 o 
   0  -7  19        1.05        9.62     25.41 o 
   1  -7  19        1.33      -31.32     25.26 o 
   2  -7  19        0.50        8.13     25.00 o 
  -2  -6  19       12.89        4.31     38.15 o 
  -1  -6  19        1.37      -32.98     36.86 o 
   0  -6  19        6.86      -17.87     38.28 o 
   1  -6  19       15.72       17.13     24.99 o 
   2  -6  19        0.91      -20.46     43.70 o 
   3  -6  19       32.97       22.99     31.87 o 
   4  -6  19       27.12       14.67     29.15 o 
  -3  -5  19      100.46       36.30     37.78 o 
  -2  -5  19       93.81      129.56     44.56 o 
  -1  -5  19       12.59      -51.87     34.58 o 
   0  -5  19        0.64      -53.44     35.63 o 
   1  -5  19       15.84      -24.10     30.54 o 
   2  -5  19       65.96       63.32     26.57 o 
   3  -5  19       54.47       82.79     22.98 o 
   4  -5  19        7.46       15.35     30.14 o 
   5  -5  19        0.22      -22.00     26.63 o 
  -4  -4  19        8.03      -45.58     30.39 o 
  -3  -4  19        9.23       -6.72     31.56 o 
  -2  -4  19        6.46      -28.72     31.93 o 
  -1  -4  19        4.55      -46.23     30.82 o 
   0  -4  19       23.40       -7.46     33.22 o 
   1  -4  19       79.43       92.24     24.30 o 
   2  -4  19       75.44       63.68     22.06 o 
   3  -4  19      171.72      200.09     26.75 o 
   4  -4  19       45.04       39.88     30.02 o 
   5  -4  19       10.32        0.62     25.02 o 
  -5  -3  19       19.05       -0.18     32.24 o 
  -4  -3  19        2.67      -21.51     31.13 o 
  -3  -3  19        4.65      -15.04     30.20 o 
  -2  -3  19       32.67       -1.97     29.28 o 
  -1  -3  19      190.49      131.10     35.63 o 
   0  -3  19       49.52       30.39     29.96 o 
   1  -3  19      119.99      130.61     35.81 o 
   2  -3  19      271.06      274.62     27.32 o 
   3  -3  19      465.48      437.00     31.90 o 
   4  -3  19        1.33       -8.33     35.16 o 
   5  -3  19       94.04       69.83     29.96 o 
   6  -3  19        0.95      -12.64     26.44 o 
  -5  -2  19       33.10       17.38     31.56 o 
  -4  -2  19       20.42      -22.00     27.12 o 
  -3  -2  19        7.28      -25.15     25.64 o 
  -2  -2  19      267.34      269.29     40.12 o 
  -1  -2  19      139.39      118.90     34.64 o 
   0  -2  19      652.68      685.27     50.73 o 
   1  -2  19      306.43      290.12     38.65 o 
   2  -2  19        5.62      -32.67     27.67 o 
   3  -2  19      118.53       86.48     20.80 o 
   4  -2  19      103.97       59.38     22.13 o 
   5  -2  19       24.28       45.86     27.18 o 
   6  -2  19        3.13       -1.36     26.69 o 
  -4  -1  19      143.36      113.78     30.26 o 
  -3  -1  19       24.62       53.44     26.63 o 
  -2  -1  19      414.00      485.20     43.33 o 
  -1  -1  19       98.24      117.17     29.22 o 
   0  -1  19       19.06       23.36     24.59 o 
   1  -1  19      217.31      195.94     32.48 o 
   2  -1  19       20.69       23.98     23.48 o 
   3  -1  19       99.31       79.14     25.46 o 
   4  -1  19      206.97      184.23     36.89 o 
   5  -1  19       41.57       20.20     18.35 o 
  -4   0  19       37.19       69.16     29.52 o 
  -3   0  19       79.92       72.55     27.74 o 
  -2   0  19        1.20       -3.45     23.67 o 
  -1   0  19        9.10      -10.23     22.74 o 
   0   0  19      115.70      108.60     25.95 o 
   1   0  19      227.53      206.67     28.72 o 
   2   0  19        8.87       12.70     22.37 o 
   3   0  19       69.49       95.66     27.24 o 
   4   0  19       69.00       55.47     25.33 o 
   5   0  19       43.35       31.80     25.46 o 
  -4   1  19      181.90      188.32     22.68 o 
  -3   1  19       58.60       54.89     17.34 o 
  -2   1  19      976.36     1109.60     42.35 o 
  -1   1  19       33.85       49.29     19.29 o 
   0   1  19      250.73      230.95     28.41 o 
   1   1  19       17.64        5.12     20.89 o 
   2   1  19       53.14       69.59     24.96 o 
   3   1  19        9.34        3.45     23.42 o 
   4   1  19        8.27       36.86     28.72 o 
   5   1  19        0.82        1.70     18.31 o 
   6   1  19        0.03       16.31     24.41 o 
   7   1  19       22.16       45.98     27.55 o 
  -5   2  19      337.10      386.03     42.59 o 
  -4   2  19        1.87      -33.38     22.25 o 
  -3   2  19      719.47      773.43     48.14 o 
  -2   2  19      108.56      169.82     20.55 o 
   0   2  19       38.43        4.68     20.40 o 
   1   2  19      290.29      293.51     33.96 o 
   2   2  19       17.16       17.87     24.41 o 
   3   2  19      168.31      101.21     29.77 o 
   4   2  19      134.53      162.23     36.18 o 
   5   2  19        0.22       21.88     29.77 o 
   6   2  19       14.52       14.22     19.83 o 
   7   2  19       39.18       15.66     27.00 o 
  -5   3  19        0.03      -41.79     27.86 o 
  -4   3  19       46.08       35.69     30.02 o 
  -3   3  19       56.11       65.79     19.69 o 
  -2   3  19        4.96       -4.38     15.10 o 
  -1   3  19       14.52       10.97     22.50 o 
   0   3  19      111.77       94.12     25.52 o 
   1   3  19      585.16      553.55     43.82 o 
   2   3  19      135.08      123.70     29.83 o 
   3   3  19      709.43      733.71     51.59 o 
   4   3  19      262.27      253.02     39.02 o 
   5   3  19      119.46      162.97     36.61 o 
   6   3  19       35.93       26.49     20.96 o 
   7   3  19        1.56       11.72     20.93 o 
  -5   4  19       19.71      -48.08     32.05 o 
  -4   4  19        0.07       12.39     30.69 o 
  -3   4  19        9.80       32.85     31.06 o 
  -2   4  19      204.60      227.59     24.37 o 
  -1   4  19       43.29       51.77     25.83 o 
   0   4  19       56.70       53.07     27.12 o 
   1   4  19      378.65      414.13     41.42 o 
   2   4  19      189.09      187.62     34.39 o 
   3   4  19        4.27        5.61     24.41 o 
   4   4  19       97.65      104.04     31.19 o 
   5   4  19        9.09       60.96     32.91 o 
   6   4  19       18.00        2.52     19.72 o 
   7   4  19        2.82      -24.50     20.83 o 
  -5   5  19       17.16       -1.48     39.63 o 
  -4   5  19      220.06      255.91     45.18 o 
  -3   5  19       22.32       -9.18     36.30 o 
  -2   5  19       19.53       27.95     39.79 o 
  -1   5  19       14.62        1.85     24.96 o 
   0   5  19        8.95       22.74     27.43 o 
   1   5  19       14.40       14.48     26.57 o 
   2   5  19       46.54       52.14     29.59 o 
   3   5  19        4.60       10.11     28.72 o 
   4   5  19       92.06       53.99     30.88 o 
   5   5  19        0.45       30.82     30.82 o 
   6   5  19        0.17       -6.96     30.88 o 
  -4   6  19      102.69       74.21     44.99 o 
  -3   6  19       80.70      179.55     47.64 o 
  -2   6  19      183.77      339.80     47.77 o 
  -1   6  19       83.69       64.84     29.46 o 
   0   6  19      348.29      299.55     36.06 o 
   1   6  19      186.22      131.04     32.54 o 
   2   6  19      205.95      216.77     35.69 o 
   3   6  19      398.69      363.90     43.39 o 
   4   6  19       56.63       24.72     32.61 o 
   5   6  19       17.97       26.07     30.76 o 
   6   6  19        3.58       -1.91     31.74 o 
  -4   7  19       94.16       78.46     47.40 o 
  -3   7  19      164.99      240.13     51.40 o 
  -2   7  19       39.78       64.72     35.26 o 
  -1   7  19      464.95      532.72     49.12 o 
   0   7  19      104.34       89.19     30.20 o 
   1   7  19      528.49      560.70     49.56 o 
   2   7  19      114.58      133.01     34.95 o 
   3   7  19        2.04       40.00     29.34 o 
   4   7  19      232.75      263.62     40.56 o 
   5   7  19       43.32       59.66     35.69 o 
  -3   8  19       97.55      142.81     45.55 o 
  -2   8  19      161.65      217.39     43.02 o 
   0   8  19      228.56      269.41     38.95 o 
   1   8  19       21.04      -13.25     30.39 o 
   2   8  19       34.05       60.46     29.83 o 
   3   8  19      260.11      218.07     38.77 o 
   4   8  19        0.49       -1.85     30.69 o 
   5   8  19        4.52       47.71     34.33 o 
   0   9  19        4.69       29.09     31.25 o 
   1   9  19       11.39      -10.17     31.87 o 
   2   9  19       24.09       24.53     32.54 o 
   3   9  19        0.52       19.85     30.26 o 
  -1  -6  20        6.15        5.12     43.64 o 
   0  -6  20       29.26      -31.74     42.47 o 
   1  -6  20       45.45       12.61     29.99 o 
   2  -6  20        2.08        8.67     43.64 o 
   3  -6  20        7.04        4.07     30.88 o 
  -3  -5  20       16.08       -0.92     41.05 o 
  -2  -5  20      127.18       41.97     40.37 o 
  -1  -5  20       27.16      -24.10     40.31 o 
   0  -5  20        8.53      -55.01     36.67 o 
   1  -5  20       40.25       39.67     25.10 o 
   2  -5  20       22.67        5.14     24.05 o 
   3  -5  20       31.96       19.94     24.47 o 
   4  -5  20       72.99       78.65     31.68 o 
  -3  -4  20      111.36       12.76     38.15 o 
  -2  -4  20      227.99      185.34     45.06 o 
  -1  -4  20       56.19       90.67     39.26 o 
   0  -4  20      147.46      122.10     44.19 o 
   1  -4  20       35.52      -12.76     35.32 o 
   2  -4  20       83.43       20.66     24.20 o 
   3  -4  20      134.37      142.42     24.90 o 
   4  -4  20       79.59      141.45     35.44 o 
   5  -4  20        0.10       -2.34     29.59 o 
  -3  -3  20      131.22       84.56     36.49 o 
  -2  -3  20       46.37       -1.29     34.76 o 
  -1  -3  20      263.71      232.55     41.30 o 
   0  -3  20        0.92      -20.52     30.82 o 
   1  -3  20      147.96      161.36     38.65 o 
   2  -3  20        1.36       -6.84     40.28 o 
   3  -3  20      153.29      118.71     26.97 o 
   4  -3  20       10.30       -7.13     22.25 o 
   5  -3  20        0.01       13.81     27.06 o 
   6  -3  20       11.28       -9.06     30.51 o 
  -4  -2  20      148.79      132.15     36.73 o 
  -3  -2  20        4.64      -40.22     26.81 o 
  -2  -2  20        4.21       10.17     28.48 o 
  -1  -2  20        1.04      -16.52     25.70 o 
   0  -2  20        6.02      -18.68     29.40 o 
   1  -2  20       12.48        0.86     30.51 o 
   2  -2  20        0.82       -2.77     28.11 o 
   3  -2  20      145.15      171.17     24.47 o 
   4  -2  20       83.70       46.94     28.57 o 
   5  -2  20      116.02       99.79     32.30 o 
  -4  -1  20        0.14      -31.62     28.23 o 
  -3  -1  20       31.40       -6.16     29.15 o 
  -2  -1  20      154.91      178.19     33.16 o 
  -1  -1  20       23.27        7.58     24.16 o 
   0  -1  20       81.91       44.99     27.06 o 
   1  -1  20       18.16       46.35     27.80 o 
   2  -1  20      314.08      286.30     37.54 o 
   3  -1  20        4.89       -7.33     25.76 o 
   4  -1  20       42.65       93.03     21.66 o 
   5  -1  20       11.25       43.10     20.48 o 
  -4   0  20        8.20       26.13     29.52 o 
  -3   0  20      103.12      131.53     29.89 o 
  -2   0  20      112.28      155.45     31.80 o 
  -1   0  20      143.27      164.20     28.91 o 
   0   0  20        5.75        1.85     21.02 o 
   1   0  20        9.74       -9.31     22.68 o 
   2   0  20       18.93       12.88     23.79 o 
   3   0  20       56.80       82.10     27.67 o 
   4   0  20       11.93       29.34     28.35 o 
   5   0  20        1.41        3.57     28.29 o 
  -4   1  20      102.19      105.52     28.97 o 
  -3   1  20        9.63       25.64     26.57 o 
  -2   1  20      147.83      183.55     31.99 o 
  -1   1  20       25.96       18.98     23.42 o 
   0   1  20      186.05      190.95     28.17 o 
   1   1  20      345.09      356.01     35.93 o 
   2   1  20      131.07      123.09     28.29 o 
   3   1  20      393.27      440.33     42.41 o 
   4   1  20       55.11       24.72     28.60 o 
   5   1  20       54.04       78.59     33.53 o 
   6   1  20        5.20       -8.56     18.64 o 
  -5   2  20        2.31       14.79     29.83 o 
  -4   2  20       32.44       45.92     28.11 o 
  -3   2  20       18.50       27.19     18.37 o 
  -2   2  20       92.77      103.33     19.52 o 
  -1   2  20      192.23      278.04     22.36 o 
   0   2  20      179.32      195.14     29.46 o 
   1   2  20      743.36      684.04     48.45 o 
   2   2  20      333.64      398.97     42.34 o 
   3   2  20       62.51       45.92     27.80 o 
   4   2  20      310.89      331.48     45.06 o 
   5   2  20       30.92       26.69     31.68 o 
   6   2  20       24.53       28.36     20.31 o 
   7   2  20       14.76        7.52     27.49 o 
  -5   3  20       10.32      -13.19     31.43 o 
  -4   3  20        0.10       11.71     29.71 o 
  -3   3  20       20.79       34.96     19.84 o 
  -2   3  20      121.42      127.11     37.44 o 
  -1   3  20      566.77      571.67     40.43 o 
   0   3  20       38.02       90.91     27.74 o 
   1   3  20       52.17       72.30     27.86 o 
   2   3  20       20.57        1.85     26.50 o 
   3   3  20       25.53       30.20     31.00 o 
   4   3  20        2.50       18.80     29.96 o 
   5   3  20      135.01      156.25     38.77 o 
   6   3  20        3.92        3.33     31.06 o 
  -5   4  20       38.93       22.07     38.03 o 
  -4   4  20       11.67       15.35     34.95 o 
  -3   4  20       22.55       35.63     31.62 o 
  -2   4  20        0.69       20.01     19.07 o 
  -1   4  20      166.73      184.41     29.34 o 
   0   4  20        0.23        6.35     23.54 o 
   1   4  20       21.13       13.50     26.20 o 
   2   4  20      150.42      123.58     32.79 o 
   3   4  20       22.92        7.52     27.74 o 
   4   4  20       95.28       27.00     32.11 o 
   5   4  20        2.97      -12.39     27.74 o 
   6   4  20        3.22       19.60     34.08 o 
  -4   5  20       55.01       82.90     42.71 o 
  -3   5  20      581.08      798.06     69.46 o 
  -2   5  20        8.33       39.60     20.70 o 
  -1   5  20      435.38      479.65     44.25 o 
   0   5  20       42.76       54.36     27.74 o 
   1   5  20      233.93      246.61     36.00 o 
   2   5  20       25.65      -14.67     28.29 o 
   3   5  20        0.06        1.36     30.45 o 
   4   5  20       15.55       27.74     30.51 o 
   5   5  20       12.77       10.35     31.62 o 
   6   5  20       20.94       26.32     35.50 o 
  -4   6  20      309.72      394.28     56.27 o 
  -3   6  20       18.57        9.99     37.60 o 
  -2   6  20      668.26     1018.53     69.53 o 
  -1   6  20        2.13        4.75     25.70 o 
   0   6  20      319.96      314.84     42.59 o 
   1   6  20       34.01      -36.55     26.20 o 
   2   6  20        1.12       -8.88     26.50 o 
   3   6  20       86.31       49.19     31.74 o 
   4   6  20       19.81       -6.72     32.67 o 
   5   6  20       35.90       13.62     34.52 o 
   6   6  20       38.75       55.90     35.19 o 
  -3   7  20       87.15      158.59     49.68 o 
  -2   7  20        0.84       42.53     32.67 o 
  -1   7  20      404.69      359.58     43.51 o 
   0   7  20       10.03        2.65     27.98 o 
   1   7  20       34.35       56.71     32.48 o 
   2   7  20      232.75      191.32     37.23 o 
   3   7  20        5.72      -10.05     33.96 o 
   4   7  20       10.11       20.83     32.61 o 
   5   7  20       18.59       42.65     36.67 o 
  -2   8  20        3.83       24.53     36.00 o 
   0   8  20       69.15       93.56     33.78 o 
   1   8  20       56.44       91.47     34.76 o 
   2   8  20        6.37      -40.06     32.30 o 
   3   8  20      198.54      165.00     37.97 o 
   4   8  20        1.65       -8.44     31.25 o 
   0   9  20       15.16       27.43     31.31 o 
   1   9  20        2.16       25.58     33.90 o 
   2   9  20        3.30       -8.51     32.54 o 
   0  -6  21       38.64      -42.90     45.49 o 
   1  -6  21        4.24      -35.19     43.21 o 
  -2  -5  21        4.47      -45.49     38.58 o 
  -1  -5  21       22.70      -40.62     41.05 o 
   0  -5  21        0.03      -25.76     39.51 o 
   1  -5  21       23.78       -3.08     39.32 o 
   2  -5  21        3.60      -22.61     25.48 o 
   3  -5  21        0.09        0.98     23.91 o 
  -3  -4  21        8.24      -53.25     36.30 o 
  -2  -4  21       21.13      -15.96     39.20 o 
  -1  -4  21        1.31      -14.42     35.13 o 
   0  -4  21        3.38      -53.62     35.75 o 
   1  -4  21        3.76      -49.93     38.09 o 
   2  -4  21      107.71       77.44     25.58 o 
   3  -4  21       30.13       86.77     25.77 o 
   4  -4  21       50.13       48.88     33.22 o 
  -3  -3  21       19.72      -17.13     34.70 o 
  -2  -3  21        8.06      -13.99     32.54 o 
  -1  -3  21        0.48        0.80     33.10 o 
   0  -3  21        4.38      -16.70     32.54 o 
   1  -3  21        1.58      -45.30     32.11 o 
   2  -3  21      153.23      161.42     38.65 o 
   3  -3  21        2.50      -16.46     21.58 o 
   4  -3  21        9.96       -8.76     22.25 o 
   5  -3  21        2.16       28.04     31.87 o 
  -4  -2  21        0.51      -46.84     31.37 o 
  -3  -2  21       64.54       70.94     35.26 o 
  -2  -2  21        0.93      -12.27     28.48 o 
  -1  -2  21        0.50       13.44     28.35 o 
   0  -2  21       48.92       78.34     35.13 o 
   1  -2  21       92.44      144.66     35.32 o 
   2  -2  21        1.64      -16.58     30.69 o 
   3  -2  21      152.65      120.13     35.38 o 
   4  -2  21       89.75       62.83     22.38 o 
   5  -2  21        7.73       -5.92     30.57 o 
  -4  -1  21       10.34      -32.79     30.51 o 
  -3  -1  21       43.60       18.86     31.06 o 
  -2  -1  21        8.23       18.12     28.04 o 
  -1  -1  21        0.95       -7.09     28.11 o 
   0  -1  21       26.56       23.05     29.65 o 
   1  -1  21        0.27        9.43     27.92 o 
   2  -1  21       43.24       45.80     29.34 o 
   3  -1  21      160.80       88.14     29.03 o 
   4  -1  21      131.02       33.47     26.87 o 
   5  -1  21        0.03       16.39     19.26 o 
  -4   0  21       18.12        0.55     29.15 o 
  -3   0  21        9.86      -35.78     23.85 o 
  -2   0  21        4.18       -3.70     24.47 o 
  -1   0  21      407.18      447.91     41.36 o 
   0   0  21      210.25      294.50     36.37 o 
   1   0  21       45.85       30.76     24.65 o 
   2   0  21       17.96       31.31     25.09 o 
   3   0  21      190.70      136.28     31.06 o 
   4   0  21       80.53       25.70     30.20 o 
   5   0  21        0.03       20.22     30.94 o 
  -3   1  21       54.49       85.74     27.86 o 
  -2   1  21      311.95      316.50     35.26 o 
  -1   1  21      351.48      406.67     36.30 o 
   0   1  21      694.45      652.97     45.12 o 
   2   1  21      112.49       95.91     27.98 o 
   3   1  21       94.17       99.54     29.71 o 
   4   1  21       76.18      136.65     36.00 o 
   5   1  21       50.09       46.66     33.22 o 
   6   1  21        0.48       30.02     34.39 o 
  -4   2  21       53.01       29.89     29.34 o 
  -3   2  21       63.46       75.75     19.47 o 
  -2   2  21      162.76      258.42     24.47 o 
  -1   2  21      235.33      284.76     23.58 o 
   0   2  21       31.32       54.42     24.04 o 
   1   2  21       67.89       80.80     27.61 o 
   2   2  21      224.79      143.67     30.63 o 
   3   2  21        5.84       -0.86     28.17 o 
   4   2  21        2.82       -5.98     31.62 o 
   5   2  21       42.18       81.73     35.38 o 
   6   2  21       33.35       45.24     37.54 o 
  -4   3  21        2.19       -6.23     30.14 o 
  -3   3  21       49.11       42.47     20.78 o 
  -2   3  21       51.31       71.26     20.04 o 
  -1   3  21       25.27       68.29     24.59 o 
   0   3  21       45.55      -13.19     22.37 o 
   1   3  21        6.82       -4.56     24.28 o 
   2   3  21       23.22       27.37     29.34 o 
   3   3  21      165.45      176.03     38.28 o 
   4   3  21       14.61       34.89     32.67 o 
   5   3  21       36.51       46.23     36.92 o 
   6   3  21        6.97       60.96     42.16 o 
  -4   4  21      165.07      133.07     41.11 o 
  -3   4  21        0.93      -25.21     33.65 o 
  -2   4  21       32.17       73.78     25.67 o 
  -1   4  21       27.78       15.10     25.33 o 
   0   4  21      130.08      122.16     31.68 o 
   1   4  21       11.20        9.31     30.02 o 
   2   4  21        0.51       19.42     32.48 o 
   3   4  21        0.32      -40.49     30.08 o 
   4   4  21       33.80       43.70     34.08 o 
   5   4  21        6.18       24.47     32.24 o 
   6   4  21        0.88      -36.80     30.57 o 
  -4   5  21       19.45       60.34     43.15 o 
  -3   5  21      193.67      275.14     50.91 o 
  -2   5  21       46.19       23.03     37.23 o 
  -1   5  21      366.51      423.75     41.36 o 
   0   5  21        2.37        5.79     27.30 o 
   1   5  21        6.65       -4.07     27.74 o 
   2   5  21       84.79       80.80     32.85 o 
   3   5  21       12.86       18.68     30.69 o 
   4   5  21       94.56       66.20     36.00 o 
   5   5  21       51.86       56.15     37.72 o 
   6   5  21        7.12       21.45     33.90 o 
  -3   6  21       44.67       70.94     40.93 o 
  -2   6  21       60.76      182.94     41.97 o 
  -1   6  21       18.32       51.84     30.76 o 
   0   6  21       69.30      111.81     36.92 o 
   1   6  21      306.19      317.61     41.60 o 
   2   6  21        0.74      -20.15     30.76 o 
   3   6  21      190.47      188.91     41.30 o 
   4   6  21       13.22       33.22     32.73 o 
   5   6  21       35.59       61.20     38.65 o 
  -2   7  21      217.94      342.26     46.90 o 
  -1   7  21        5.62       26.69     31.37 o 
   0   7  21      294.33      341.34     43.70 o 
   1   7  21        5.71       33.35     32.30 o 
   2   7  21      192.61      141.95     36.37 o 
   3   7  21       56.99       45.67     32.48 o 
   4   7  21        1.56      -33.84     31.74 o 
   0   8  21       10.11       17.20     31.80 o 
   1   8  21       60.10       26.38     32.67 o 
   2   8  21       65.84       76.31     36.73 o 
   3   8  21        0.61      -12.39     34.89 o 
   0  -5  22        1.67      -12.14     45.06 o 
   1  -5  22        0.81      -61.39     40.93 o 
   2  -5  22       47.57       -0.45     26.83 o 
  -2  -4  22       22.96       -1.54     37.84 o 
  -1  -4  22        1.22      -55.10     36.73 o 
   0  -4  22       40.64      -28.48     40.19 o 
   1  -4  22      130.84      137.57     46.97 o 
   2  -4  22        0.22      -21.70     34.15 o 
   3  -4  22       50.28       57.13     62.31 o 
  -3  -3  22        8.69      -46.90     32.24 o 
  -2  -3  22       37.43       21.51     38.40 o 
  -1  -3  22        0.79      -37.29     34.64 o 
   0  -3  22       92.93       90.54     38.28 o 
   1  -3  22       17.04       23.48     35.50 o 
   2  -3  22        8.87       50.05     39.08 o 
   3  -3  22        5.65        1.79     34.70 o 
   4  -3  22        2.19       -2.61     32.94 o 
  -3  -2  22        3.28        2.90     31.68 o 
  -2  -2  22       38.43        6.04     33.71 o 
  -1  -2  22       71.57       60.03     35.69 o 
   0  -2  22       13.61      -35.44     28.72 o 
   1  -2  22       31.27       50.91     34.64 o 
   2  -2  22       26.77       40.74     34.82 o 
   3  -2  22       53.82        9.92     32.36 o 
   4  -2  22      123.51       86.17     31.99 o 
   5  -2  22        2.59      -16.58     32.73 o 
  -4  -1  22       43.25        1.85     31.06 o 
  -3  -1  22       11.85      -16.27     28.85 o 
  -2  -1  22       18.31       -3.21     28.29 o 
  -1  -1  22       58.62       36.12     29.34 o 
   0  -1  22       54.66       85.55     30.57 o 
   1  -1  22       29.07       25.39     30.63 o 
   2  -1  22       30.32        9.80     28.11 o 
   3  -1  22        1.33      -30.69     28.72 o 
   4  -1  22       23.19        0.49     29.65 o 
   5  -1  22        6.66       11.16     29.59 o 
  -4   0  22       70.89       33.96     33.28 o 
  -3   0  22      261.12      263.86     37.35 o 
  -2   0  22        3.72      -12.88     27.98 o 
  -1   0  22       30.64       36.06     27.30 o 
   0   0  22       17.54       50.17     28.41 o 
   1   0  22       59.02       71.13     29.96 o 
   2   0  22       29.88       12.02     26.75 o 
   3   0  22        0.50       24.59     27.06 o 
   4   0  22        2.33       -2.71     30.39 o 
   5   0  22       24.60       30.88     33.35 o 
  -3   1  22        4.85      -22.50     27.49 o 
  -2   1  22      372.80      413.70     40.00 o 
  -1   1  22       15.13      -15.84     23.18 o 
   0   1  22      200.23      209.81     30.82 o 
   1   1  22       85.91       91.47     28.97 o 
   2   1  22       42.68       10.54     28.04 o 
   3   1  22      260.99      235.51     38.71 o 
   4   1  22        0.70        1.29     28.85 o 
   5   1  22      106.85      110.94     34.52 o 
   6   1  22       18.57       42.59     35.38 o 
  -3   2  22       20.17       40.37     28.97 o 
  -2   2  22       28.08       24.59     24.47 o 
  -1   2  22        3.07      -16.95     23.48 o 
   0   2  22       16.59       83.82     26.32 o 
   1   2  22      105.30       95.66     27.86 o 
   2   2  22      110.23      165.74     33.78 o 
   3   2  22       10.30        4.07     29.22 o 
   4   2  22      123.73      107.00     38.28 o 
   5   2  22        5.12      -10.05     31.31 o 
   6   2  22       18.96      -18.18     35.13 o 
  -4   3  22       42.25       30.57     33.16 o 
  -3   3  22        4.86       -9.31     29.15 o 
  -2   3  22        9.08        7.54     23.95 o 
  -1   3  22       16.41       41.21     32.24 o 
   0   3  22       65.73      140.22     31.99 o 
   1   3  22      125.87      110.02     32.79 o 
   2   3  22        1.39        5.05     29.65 o 
   3   3  22       31.58       69.65     34.27 o 
   4   3  22       36.39       12.76     37.60 o 
   5   3  22        5.39       10.23     35.26 o 
   6   3  22       44.10       47.77     42.78 o 
  -3   4  22       69.79       74.70     38.89 o 
  -2   4  22       18.67       59.44     21.18 o 
  -1   4  22       89.53       47.46     26.01 o 
   0   4  22       73.36       60.65     31.06 o 
   1   4  22      211.77      159.45     37.47 o 
   2   4  22        6.40       12.94     31.74 o 
   3   4  22       30.88       -2.10     32.05 o 
   4   4  22        0.58      -21.14     36.98 o 
   5   4  22        8.52       11.28     35.32 o 
  -3   5  22       70.86      202.78     46.97 o 
  -2   5  22      114.41      140.49     25.64 o 
  -1   5  22      149.62      160.50     32.05 o 
   0   5  22      769.58      754.67     55.23 o 
   1   5  22       78.08       88.26     34.70 o 
   2   5  22      265.14      226.45     44.19 o 
   3   5  22       13.18       45.49     36.18 o 
   4   5  22       35.62       -8.32     33.10 o 
   5   5  22        3.01       35.13     35.87 o 
  -2   6  22       33.62       75.13     37.47 o 
  -1   6  22      137.43      130.91     36.24 o 
   0   6  22       31.26       18.12     34.15 o 
   1   6  22      211.17      284.76     45.80 o 
   2   6  22       42.62       32.73     32.54 o 
   3   6  22        4.63       36.30     36.37 o 
   4   6  22       41.75       84.19     37.54 o 
  -2   7  22        7.63       52.76     38.52 o 
  -1   7  22        8.10        8.44     32.48 o 
   0   7  22        0.76        6.72     31.68 o 
   1   7  22       71.90       78.96     34.58 o 
   2   7  22       30.35       48.94     35.56 o 
   3   7  22       16.84      -23.48     32.67 o 
   4   7  22       24.88       16.27     37.60 o 
   0   8  22        8.99        5.98     31.31 o 
   1   8  22       47.64      -10.42     29.34 o 
   2   8  22        0.25        2.84     32.36 o 
   0  -4  23        3.99       17.63     45.49 o 
   1  -4  23        0.32       -3.14     41.67 o 
   2  -4  23        2.12      -53.01     38.71 o 
  -2  -3  23        6.43      -35.56     34.70 o 
  -1  -3  23       55.52        0.62     38.65 o 
   0  -3  23        0.25       25.58     36.67 o 
   1  -3  23        2.11       51.28     39.63 o 
   2  -3  23        4.67       -0.68     34.82 o 
   3  -3  23       59.00      -24.22     35.87 o 
  -2  -2  23       25.68      -15.66     34.76 o 
  -1  -2  23       11.71       30.26     36.24 o 
   0  -2  23        0.66        6.41     34.52 o 
   1  -2  23        6.67       -8.44     34.27 o 
   2  -2  23        4.35      -11.71     33.78 o 
   3  -2  23       12.75      -47.71     31.80 o 
   4  -2  23        1.30      -41.85     29.22 o 
  -3  -1  23       50.15       61.51     33.84 o 
  -2  -1  23      155.26       86.35     35.69 o 
  -1  -1  23       69.14       59.73     33.59 o 
   0  -1  23        0.89      -40.96     27.30 o 
   1  -1  23       71.21       80.43     33.90 o 
   2  -1  23       41.48       -0.25     27.55 o 
   3  -1  23        9.80        1.11     29.03 o 
   4  -1  23       14.67       13.68     29.22 o 
   5  -1  23       44.89       -3.45     31.62 o 
  -3   0  23        6.00       14.98     30.76 o 
  -2   0  23       21.85       81.54     29.52 o 
  -1   0  23        8.19       42.53     28.41 o 
   0   0  23      134.21      114.27     30.69 o 
   1   0  23        1.61       12.88     26.44 o 
   2   0  23      232.40      228.85     33.84 o 
   3   0  23      102.91      127.03     33.59 o 
   4   0  23        1.07      -14.05     30.39 o 
   5   0  23        3.18       -7.89     32.85 o 
  -3   1  23       98.16      169.07     35.63 o 
  -2   1  23       32.81        2.65     26.07 o 
  -1   1  23      315.12      401.99     41.60 o 
   0   1  23       18.82       30.32     25.95 o 
   1   1  23      300.25      297.70     37.17 o 
   2   1  23       19.88       55.23     30.45 o 
   3   1  23       94.52       63.61     30.94 o 
   4   1  23       11.62      -14.79     31.93 o 
   5   1  23        0.27       32.91     34.58 o 
  -3   2  23       15.92        5.67     28.04 o 
  -2   2  23       15.24      -25.70     23.11 o 
  -1   2  23       28.23       24.72     24.78 o 
   0   2  23        0.53       -0.92     23.85 o 
   1   2  23        6.91       28.48     28.66 o 
   2   2  23        2.07       25.64     31.13 o 
   3   2  23        7.52       10.91     33.04 o 
   4   2  23       45.86       61.39     34.76 o 
   5   2  23        0.20       24.78     35.19 o 
  -3   3  23       25.93      -44.29     29.52 o 
  -2   3  23      108.43      118.57     23.16 o 
  -1   3  23      209.10      229.09     42.22 o 
   0   3  23      280.22      201.06     32.91 o 
   1   3  23       48.40       34.21     29.09 o 
   2   3  23      236.86      164.51     36.92 o 
   3   3  23       60.32       69.65     35.87 o 
   4   3  23        5.01       39.76     38.71 o 
   5   3  23        3.17       39.63     36.24 o 
  -3   4  23       70.69       40.19     36.98 o 
  -2   4  23      431.82      494.96     57.41 o 
  -1   4  23      275.99      394.14    100.81 o 
   0   4  23       54.13       61.45     28.48 o 
   1   4  23      111.24       90.67     35.87 o 
   2   4  23       44.13       21.26     33.41 o 
   3   4  23       15.97        0.25     33.96 o 
   4   4  23       14.25      -23.11     39.32 o 
   5   4  23       10.32       50.97     44.50 o 
  -2   5  23      119.21      230.27     45.80 o 
  -1   5  23      117.14      193.66     36.12 o 
   0   5  23       28.81        0.62     29.40 o 
   1   5  23       27.11        8.69     34.08 o 
   2   5  23       64.61       59.97     37.54 o 
   3   5  23       46.76       85.67     39.02 o 
   4   5  23       75.95       74.83     42.28 o 
  -2   6  23        3.67      -16.95     34.89 o 
  -1   6  23        1.87       22.81     32.61 o 
   0   6  23       13.61       16.21     31.56 o 
   1   6  23        2.55      -17.20     32.98 o 
   2   6  23       34.68       61.14     38.09 o 
   3   6  23       35.34       84.56     39.14 o 
   4   6  23       52.53       94.18     42.34 o 
   0   7  23       62.34      117.42     41.17 o 
   1   7  23        0.89       14.73     37.78 o 
   2   7  23       42.98       25.95     37.78 o 
   0  -3  24        0.37      -12.27     35.07 o 
   1  -3  24        3.13       10.35     39.57 o 
   2  -3  24       12.68      -27.49     36.67 o 
  -1  -2  24       36.24       36.24     34.27 o 
   0  -2  24       65.51       70.45     36.30 o 
   1  -2  24       24.37      -10.60     32.24 o 
   2  -2  24       31.77        3.70     31.80 o 
   3  -2  24        5.41      -14.05     34.89 o 
  -2  -1  24        3.30       -0.37     32.67 o 
  -1  -1  24      201.32      236.37     38.15 o 
   0  -1  24        5.70      -11.53     29.96 o 
   1  -1  24      163.32      178.25     39.94 o 
   2  -1  24        5.72      -19.91     32.11 o 
   3  -1  24       12.88       67.98     34.45 o 
   4  -1  24        1.17        7.77     33.10 o 
  -2   0  24      162.00      178.19     37.60 o 
  -1   0  24       29.43       27.43     28.91 o 
   0   0  24      240.37      212.15     36.00 o 
   1   0  24        4.79       -3.02     28.66 o 
   2   0  24       35.68       58.00     30.32 o 
   3   0  24        0.14      -15.47     29.59 o 
   4   0  24       71.19       83.76     34.70 o 
  -2   1  24       17.88       30.45     27.30 o 
  -1   1  24        3.90      -11.40     27.12 o 
   0   1  24       65.65       78.22     31.13 o 
   1   1  24        4.21      -24.28     26.93 o 
   2   1  24        8.36       -7.27     28.48 o 
   3   1  24        0.66       -3.02     29.89 o 
   4   1  24       33.42       38.28     34.58 o 
  -2   2  24      177.48      161.86     33.90 o 
  -1   2  24        0.52       -4.38     27.12 o 
   0   2  24       60.65        7.15     24.59 o 
   1   2  24        0.19        1.73     26.32 o 
   2   2  24       53.07       34.27     29.65 o 
   3   2  24      110.03      122.04     36.06 o 
   4   2  24       31.79       41.42     37.04 o 
  -2   3  24        3.75      -24.22     26.38 o 
  -1   3  24       56.53       31.06     25.39 o 
   0   3  24       14.93        4.38     25.64 o 
   1   3  24        0.43        9.31     28.54 o 
   2   3  24        6.27      -29.52     32.67 o 
   3   3  24       14.68       40.00     34.70 o 
   4   3  24       18.43      -16.58     37.35 o 
  -2   4  24      113.59      189.28     37.51 o 
  -1   4  24        2.58       50.33     20.21 o 
   0   4  24        0.27       10.17     28.17 o 
   1   4  24      128.59      125.43     35.01 o 
   2   4  24       32.46       52.64     36.49 o 
   3   4  24      133.67      137.14     41.42 o 
   4   4  24       54.17       65.46     43.88 o 
  -1   5  24        1.35       35.59     22.10 o 
   0   5  24       49.20       35.26     31.19 o 
   1   5  24       10.67      -14.79     33.84 o 
   2   5  24      189.36      222.32     45.36 o 
   3   5  24       53.64       89.06     44.32 o 
   0   6  24        9.39       -8.38     31.37 o 
   1   6  24       22.47       39.08     35.69 o 
   2   6  24        8.13      -18.80     36.98 o 
   1  -2  25       22.09        3.94     34.27 o 
  -1  -1  25        0.87      -40.31     30.57 o 
   0  -1  25       50.46       29.83     31.43 o 
   1  -1  25       11.11       15.96     33.84 o 
   2  -1  25        1.42      -45.06     32.05 o 
   3  -1  25       16.19       -2.10     30.82 o 
  -1   0  25       25.07      -10.54     27.74 o 
   0   0  25        0.23        6.78     28.72 o 
   1   0  25       31.82       81.54     31.74 o 
   2   0  25       17.10        2.28     31.93 o 
   3   0  25       27.60       -6.96     32.05 o 
  -1   1  25       16.82        7.70     27.12 o 
   0   1  25        5.05        4.07     27.06 o 
   1   1  25        3.71       -0.99     26.63 o 
   2   1  25       24.68       27.92     30.69 o 
   3   1  25       41.63       14.11     30.39 o 
  -1   2  25       66.46       93.38     31.06 o 
   0   2  25        9.88       12.08     25.95 o 
   1   2  25       62.53       41.23     29.65 o 
   2   2  25       30.61       42.04     31.06 o 
   3   2  25       17.51       12.94     35.44 o 
  -1   3  25       85.16       80.68     29.03 o 
   0   3  25      155.58      170.61     35.69 o 
   1   3  25       22.79       32.54     30.69 o 
   2   3  25       93.04       43.02     32.67 o 
   3   3  25       26.73       14.36     39.08 o 
  -1   4  25      108.40      154.60     23.81 o 
   0   4  25       16.99       17.50     31.80 o 
   1   4  25      189.15      188.36     39.08 o 
   2   4  25        0.54      -15.84     33.59 o 
   3   4  25       20.74      -18.80     36.80 o 
   0   5  25       12.59       14.30     33.16 o 
   1   5  25       20.31      -14.79     35.81 o 
   2   5  25        1.71      -25.76     34.64 o 
   0   1  26       80.96       20.59     32.05 o 
   1   1  26        0.59       18.98     30.69 o 
   2   1  26       59.74       19.35     32.05 o 
   0   2  26       22.29       31.37     29.83 o 
   1   2  26       67.18       48.01     29.65 o 
   2   2  26        0.54      -29.34     32.42 o 
   1   3  26       24.48       26.93     34.52 o 
                                                 
